# Supplementary material for: Covering Chemical Diversity of Genetically-Modified Tomatoes Using Metabolomics for Objective Substantial Equivalence Assessment
Source: PLoS One. 2011 Feb 16;6(2):e16989. doi: 10.1371/journal.pone.0016989 (PMC3040210; doi:10.1371/journal.pone.0016989)
Supplement: File S2 — Supporting data sets S1-S5. Lists of detect metabolites, metabolite abbreviations, estimated abundance differences. (XLS) [file pone.0016989.s002.xls]

## Sheet: tab_hc_loadings
Metabolite	PC1	PC2	PC3
lactic acid	0.0102628	0.000246477	0.0379989
dihydroxyacetone phosphate	0.0818839	-0.022505	0.0261118
d-gluconic acid	0.00208691	0.117052	-0.118578
trimesic acid	-0.0093866	0.0707164	-0.088501
d-pantothenic acid	-0.082124	-0.0335378	-0.0645031
d-ribose-5-phosphate	0.0606075	-0.0255101	-0.0270196
uridine-5'-diphosphate-glucose	-0.0696846	-0.0344592	-0.0566648
1313:3-aminopyrrolidine	0.00837718	-0.0162317	0.0112573
choline	0.0328203	0.0428585	-0.0177628
histamine	0.00684792	-0.0707636	0.0912909
trimethylglycine	0.0117701	-0.126625	0.0523584
trans-4-hydroxy-l-proline	-0.0472728	0.091081	-0.0277516
l-beta-homothreonine	-0.0140105	0.01562	-0.0382853
pyridoxamine	0.0573753	0.0904884	-0.0408399
cytidine	0.112473	0.0155971	0.0423721
l-glutathione	0.081928	0.0585565	0.00719145
s-adenosyl-l-methionine	0.0718676	-0.0168581	0.048192
isonicotinic acid	0.0139334	-0.0463818	-0.0213146
pipecolic acid	0.00465609	0.0645534	-0.0264395
adenine	0.110072	0.00269485	0.0374138
1-methylnicotinic acid	-0.0169547	-0.0926329	0.00786879
l-citramalic acid	0.00513263	-0.0146325	0.0123068
guanine	0.105681	-0.0061743	0.0547841
nicotine	-0.0622548	-0.0758263	-0.00773822
LC_neg_125	-0.0407318	0.0483021	0.0145466
pyridoxine	0.00954197	-0.10495	0.107829
l-citrulline	0.0261423	-0.0670039	0.0435553
(s)-2-(anilinomethyl)pyrrolidine	0.0770667	-0.0178233	0.0073587
1,7-dimethylxanthine	0.079978	0.0480299	0.0310077
l-methionine sulfone	0.0185159	-0.013798	-0.0362461
4-pyridoxic acid	0.0655843	0.0589555	-0.0998088
trans-zeatin	-0.0789105	-0.0233917	-0.083676
glycero-3-phosphocholine	-0.0875564	-0.000106632	0.083662
oleic acid	-0.0127241	-0.0282487	0.0147719
LC_neg_323	0.0645866	0.0240477	0.0661969
2'-deoxyuridine-5'-monophosphate	-0.00602619	-0.0139847	0.045353
n-acetylneuraminic acid	0.0653203	0.0563651	-0.0989203
beta-nicotinamide mononucleotide	0.108779	-0.0250083	-0.0194988
d-cellobiose	-0.0905965	-0.0686483	-0.00876616
zeatin-9-glucoside	0.0126565	0.00859241	0.0757907
2'-deoxycytidine-5'-diphosphate	0.0399054	0.00153807	-0.017031
(2s)-2-hydroxy-3-butenyl-glucosinolate	-0.0980486	0.00136837	0.000823832
LC_neg_590	-0.065058	-0.0912195	0.0931057
quercetin-3-o-glucoside	0.112095	-0.00809693	0.0461324
4-methylsulfinylbutyl glucosinolate	0.0320107	0.00952737	-0.0555822
d-raffinose	-0.0769738	-0.068083	0.000227105
eriodictyol-7-o-neohesperidoside	0.0583985	-0.0435179	0.113349
uridine-5'-diphosphate-n-acetylgalactosamine	0.0107449	-0.102184	0.0239765
uridine-5'-diphosphate-n-acetylgalactosamine.1	-0.026435	0.0433755	0.0293496
LC_neg_845	-0.108405	-0.0348285	0.0139713
LC_neg_846	-0.106651	-0.032639	0.0217477
LC_neg_962	0.109683	0.0105076	0.049302
dehydrotomatine	-0.0462463	-0.0376282	0.0623687
LC_neg_1060	-0.0448066	-0.0309271	0.0478304
LC_neg_1106	0.107713	0.00266516	-0.0183671
LC_neg_1114	0.115877	0.00879097	0.0113595
6-hydroxynicotinic acid	0.053016	0.0648545	-0.11611
carbamoyl aspartic acid	-0.00552308	0.0242845	-0.00165565
carbamoyl aspartic acid.1	0.0820231	-0.0225963	0.0178784
syringic acid	0.0739481	-0.0660472	0.0986431
3-hydroxykynurenine	-0.026622	0.0628108	-0.14888
l-homocystine	0.0815372	-0.0531041	-0.0277598
l-homocystine.1	-0.0786323	0.0404072	0.00294503
guanosine	0.113693	0.0283933	0.014344
cytidine-5'-monophosphate	0.0996512	-0.0201115	0.0230387
uridine-5'-monophosphate	0.109991	-0.0160585	0.00420735
d-trehalose	-0.0832819	-0.0297484	-0.0122832
gibberelin a3	0.110239	0.0127843	-0.0122056
adenosine-5'-monophosphate	0.0665912	-0.0111927	0.038435
chlorogenic acid	-0.0455062	-0.0987179	0.0506054
zeatin-9-glucoside.1	0.101412	0.0154678	0.0199595
1-o-sinapoyl-beta-d-glucoside	0.0582009	-0.0488748	0.024859
adenosine-5'-diphosphate	-0.0634949	0.0167293	-0.0506323
pelargonidin-3-o-glucoside	0.0378142	0.0241538	0.0276524
naringenin-7-o-glucoside	0.0499682	-0.040999	0.13488
d-melezitose	0.00191001	0.0120954	0.0769612
kaempferol-3-o-rutinoside	-0.00861078	-0.0772458	0.176123
quercetin-3-o-rutinoside	0.00583855	-0.0717857	0.157882
glutathione disulfide	-0.0836722	0.0467189	-0.100597
maltotetraose	0.0639848	-0.040926	-0.0248673
quercetin-3-o-alpha-l-rhamnosyl(1-2)-beta-d-glucoside-7-o-alpha-l-rhamnoside	0.0986561	-0.00511888	0.0939122
lactic acid.1	-0.0362197	0.0586453	0.0264148
glycolic acid	0.0695555	-0.0037543	-0.0238434
l-alanine	-0.00990334	0.0948203	0.000375828
1-butylamine	-5.2761e-05	0.0124659	-0.0399014
hydroxylamine	-0.0228028	-0.0401336	0.0183169
oxalic acid	-0.0713992	0.0675756	-0.0610752
5,6-dihydrouracil	-0.0345252	0.0197509	0.0407423
1084:butyro-1,4-lactam (1tms)	-0.079111	0.102489	0.0435146
M000000_A123002-101_CONT_1228.8_EIQTMS_	-0.00166339	0.0223715	-0.040827
2-aminobutyric acid	-0.0235547	0.0927013	0.00339765
M000427_A122003-101_MST_1209.5_EIQTMS_	-0.0102848	0.0764248	-0.101387
l-valine	-0.106009	0.0634958	0.0146318
glycerol	0.0478058	0.0223341	0.000181616
1099:phosphoric acid	0.00598039	0.0695668	-0.0190248
l-leucine	-0.0562763	0.148936	0.0725737
l-isoleucine	-0.0763895	0.124005	0.0596685
glyceric acid	0.0120593	0.0383107	-0.197752
fumaric acid	-0.0617205	0.0450425	-0.0330965
l-serine	-0.0530416	0.129998	-0.012674
l-threonine	-0.0514365	0.131432	0.111535
glutaric acid	0.0329016	0.0650319	-0.081195
s-methyl-l-cysteine	0.10637	0.037676	0.0583465
beta-alanine	-0.0996035	0.0732997	0.025825
l-homoserine	0.0359295	0.0841828	0.00124816
1112:34294-79-6	-0.0451032	0.123865	0.142477
M000000_A148002-101_MST_1478.4_EIQTMS_	-0.0532973	0.0929341	0.103831
l-malic acid	-0.0768822	0.0762626	-0.0100061
1314:methionine2_2tms	0.0239296	0.146618	0.0594048
4-aminobutyric acid	-0.080751	0.112305	0.0398979
l-cysteine	0.0888085	0.0838931	0.0800713
M000013_A157008-101_MST_1566.3_EISTR_	0.0470382	0.118615	0.12247
2-oxoglutaric acid	0.0491478	-0.00459859	-0.00588018
M000000_A159001-111_IS (QUAN)_1594.8_EITTMS_	-0.010295	0.048466	0.0312186
M000000_A160001-101_MST_1602.8_EITTMS_	0.0858287	-0.0131856	-0.102801
M000000_A160005-101_MST_1596.8_EIQTMS_	-0.0601692	0.0979981	0.108887
l-phenylalanine	-0.0485207	0.100045	-0.00506188
d-xylose	0.106339	-0.0412727	0.0552849
1,3-diaminopropane	-0.052781	0.148516	0.081919
l-asparagine	0.036099	0.117866	0.086079
M000000_A170001-101_MST_1700.2_EITTMS_	0.0921271	-0.0143232	-0.00311822
suberic acid	-0.0145664	0.0303883	0.0537583
l-rhamnose	0.111326	0.0303119	-0.00555562
d-fucose	0.0649356	0.039615	-0.0929624
M000000_A174001-101_MST_1744.8_EITTMS_	0.0260122	0.12232	0.0670905
trans-aconitic acid	0.0257856	-0.114067	0.0789423
M000000_A177004-101_MST_1770.9_EITTMS_	0.0501055	0.0403829	-0.0689536
l-glutamine	-0.0212513	0.152953	0.113218
M000606_A180002-101_MST_1803.4_EITTMS_	0.00339377	0.047478	-0.0348041
shikimic acid	-0.0754502	0.00972661	-0.132554
citric acid	0.0707248	-0.055676	0.138002
d-quinic acid	0.056765	-0.0830266	-0.0612632
d-fructose	0.00729908	-0.00502584	-0.0421881
l-lysine	0.000485666	0.10939	0.151438
d-galacturonic acid	0.11162	0.0179169	-0.0144294
l-tyrosine	-0.0876885	0.105582	-0.00424504
M000000_A197003-101_MST_1967.6_EITTMS_	0.0257163	0.0316928	-0.0343585
M000000_A196004-101_MST_1956.6_EITTMS_	0.0914312	0.0182707	-0.0508962
1204:galactonic acid	0.0232078	0.0975537	-0.113932
d-gluconic acid.1	0.0121545	-0.00387687	-0.0130354
M000000_A203003-101_MST_2023.2_EITTMS_	-0.0103743	-0.00884609	-0.0136487
d-saccharic acid	0.103284	0.0467531	-0.054168
1216:sinapic acid, cis-	0.0186691	0.0122668	0.0422918
myo-inositol	-0.0258053	0.0522324	-0.0110793
d-glucoheptose	0.115268	-0.00793792	-0.0130407
trans-caffeic acid	0.0949908	0.0298455	-0.0426262
phytol	-0.034137	-0.0140835	-0.017913
linoleic acid	0.0445135	0.0166805	-0.0140355
l-tryptophane	0.0600668	0.0614526	0.0538273
"PR_MST_Sugar (Hexose, ketose)_2222.4"	0.10801	0.0134877	-0.00898076
tryptamine	-0.0509034	-0.0489625	0.110988
sinapic acid	0.0305997	0.0201806	-0.0424749
spermidine	-0.08151	-0.0506496	-0.00221264
d-fructose-6-phosphate	0.0339111	-0.0196526	-0.100075
l-cystine	-0.038552	-0.0043615	0.0955414
d-glucose-6-phosphate	-0.0258188	-0.0265076	-0.0969888
M000000_A237001-101_MST_2373.4_EITTMS_	0.104943	-0.0231267	-0.0192261
M000000_A237002-101_MST_2370.2_EITTMS_	0.0884093	-0.0646686	-0.014904
1251:inositol-1-phosphate, myo-	0.0792357	0.0715097	-0.13115
uridine	0.111183	0.0199241	0.00871324
PR_MST_2441.9	0.102544	0.0144985	-0.00057911
serotonin	0.0437959	0.0535349	-0.129995
M000000_A252002-101_MST_2518_EITTMS_	-0.0358468	0.119986	-0.0459498
nicotianamine	0.0453955	0.0826749	0.0315798
d-trehalose.1	0.0102474	-0.0361121	-0.0313465
d-maltose	0.100877	0.0442703	0.0169448
PR_MST_Sugar (Disaccharide)_2780.5	0.112657	0.029889	-0.0157873
naringenin	0.0858029	0.0287472	0.0711999
1284:quinic acid, 3-caffeoyl-, cis- (6tms)	-0.0555304	-0.0773064	0.0676734
"PR_MST_Conjugate (Hexosyl, Inositol)_2967.2"	-0.086971	-0.0411916	-0.0415245
alpha-tocopherol	0.106188	-0.0174851	-0.0167714
sitosterol	0.028159	0.0174547	-0.00765811
l-proline	-0.0173538	0.093628	0.112218
nicotinic acid	0.0352945	0.0175491	-0.0673194
succinic acid	0.00897581	0.127699	-0.0936115
glycine	-0.0897499	0.108019	-0.035713
l-5-oxoproline	0.0332146	0.16746	0.0665371
l-glutamic acid	0.110828	0.0589769	-0.0389646
glycero-3-phosphate	0.0242698	0.120966	-0.0370117
l-histidine	0.0246192	0.160159	0.0463659
l-ascorbic acid	0.04464	0.014062	-0.0520713
oleic acid.1	-0.0106371	-0.0227491	0.0240939
sucrose	-0.0187955	-0.00375683	0.0447094
campesterol	0.00345928	-0.001878	0.00336604
itaconic acid	-0.0231963	-0.0179074	0.0178468
3-cyano-l-alanine	0.00384521	0.124515	0.08859
meso-erythritol	0.0981422	0.0520335	0.0040185
salicylic acid	0.0744446	0.030271	0.0811765
d-arabinose	0.106688	0.0276851	-0.0241094
putrescine	0.0610788	0.014199	-0.0453018
isocitric acid	0.0889214	-0.0670134	0.0802473
1315:tetradecanoate_1tms	0.0853449	-0.060803	0.0223878
palmitic acid	0.00345231	0.0165447	-0.0159051
adenosine	0.117904	0.0143381	0.0104656
ethanolamine	0.0362731	0.12409	-0.067389
1376:l-dehydroascorbic acid	0.106718	-0.0404576	0.0292132
allantoin	-0.0786866	0.0823074	0.00869608
orotic acid	0.0376854	0.124932	-0.0362193
l-ornithine	0.0242649	-0.0230321	0.193824
l-threonic acid	0.0217982	-0.00134579	-0.174728
Threonate-lactone	-0.0998503	0.00291107	-0.0138613
OAS	0.112877	0.0325195	-0.00375143
l-arginine	-0.0271737	0.120332	0.155444
lauric acid	-0.0189805	0.151759	0.123543
3-aminoisobutyric acid	-0.0887864	0.0870077	0.03346
l-aspartic acid	0.105258	0.0254298	0.0925594
lactic acid.2	-0.022707	-0.00747842	0.0024441
glycolic acid.1	0.0120992	0.0228101	-0.0122366
hydroxylamine.1	-0.0121574	0.0927138	-0.0320271
5,6-dihydrouracil.1	0.0233813	0.0576363	0.0389078
M000000_A123002-101_CONT_1228.8_EIQTMS_.1	-0.0503024	-0.0173303	-0.0521664
PR_MST_N-containing_1226	0.0240191	0.0656831	-0.023659
M000000_A136002-101_MST_1337.3_EIQTMS_	-0.09855	0.0192061	-0.0564497
1107:threonic acid-1,4-lactone	-0.0689153	0.00711138	-0.037106
glutaric acid.1	0.021997	0.0453529	-0.000745992
M000000_A148002-101_MST_1478.4_EIQTMS_.1	-0.0455269	0.141019	0.0931518
M000000_A151002-101_MST_1509.5_EITTMS_	0.0167254	0.141054	0.0832903
M000000_A159001-111_IS (QUAN)_1594.8_EITTMS_.1	-0.0120832	0.0899276	0.012713
l-ornithine.1	0.0958117	0.0846742	-0.0541755
d-ribose	0.0882834	0.109898	0.00121918
suberic acid.1	-0.0429653	0.0181779	-0.0347279
trans-aconitic acid.1	-0.00561711	-0.0401907	0.004474
M000606_A180002-101_MST_1803.4_EITTMS_.1	-0.00239391	0.0501363	-0.048063
d-glucurono-6,3-lactone	0.112324	0.0239835	-0.0122984
M000000_A185003-101_MST_1848.6_EITTMS_	-0.00291716	0.0329361	-0.0853605
d-quinic acid.1	0.0524459	0.0584966	0.0150205
d-fructose.1	0.0581798	0.0217795	-0.0815706
d-mannose	0.0137346	-0.00830955	-0.0795924
d-gluconic acid.2	-0.0013476	0.0367795	-0.0308256
1216:sinapic acid, cis-.1	0.0010027	0.00821721	-0.0191241
M000000_A211001-101_MST_2105.7_EITTMS_	0.112037	-0.0114729	-0.0177268
PR_MST_Alcohol (Isoprenoid)_2125.7	0.081075	0.0154849	-0.00927781
phytol.1	-0.00828002	-0.0137421	-0.0331622
alpha-linolenic acid	0.0161134	0.00333101	-0.0121122
d-maltose.1	-0.000962684	0.0439133	-0.0113994
d-trehalose.2	-0.0302167	-0.0287946	0.0801743
galactinol	-0.0875585	-0.0330028	-0.0609436
sitosterol.1	0.0115067	0.0140248	0.00521021
d-glucose	0.0220547	-0.00864264	-0.0693325
3-indoleacetonitrile	0.0155932	-0.0013561	0.014443
sinapic acid.1	-0.00643222	-0.0128909	0.0185566
uracil	-0.0121526	0.076397	-0.0371177
1315:tetradecanoate_1tms.1	0.0316992	0.0274492	0.0188123
palmitic acid.1	0.00398061	-0.000591159	-0.0120163

## Sheet: tab_non_safe
Comparison	Peak	Source	P (low)	P (high)	FC	Accepted limit (±δ)
green.56B	CE_anion_3545	CE	0.42	0.11	-1.1	1.4
green.56B	d-ribose-5-phosphate	CE	0.0068	0.057	2.1	5.3
green.56B	CE_anion_10621	CE	0.0058	0.069	0.53	1.3
green.56B	CE_anion_13051	CE	0.00077	0.21	1	1.5
green.56B	CE_anion_13750	CE	0.0015	0.058	1.6	4
green.56B	CE_anion_15407	CE	0.08	0.024	-0.24	1.2
green.56B	CE_anion_20508	CE	0.0055	0.071	0.44	1.3
green.56B	CE_cation_2009	CE	0.0087	0.095	0.34	0.89
green.56B	CE_cation_5789	CE	0.00048	0.14	1.1	1.4
green.56B	CE_cation_6695	CE	7.6e-05	0.06	0.56	0.93
green.56B	CE_cation_7537	CE	0.0016	0.062	0.43	0.94
green.56B	CE_cation_10078	CE	1.5e-05	0.071	0.45	0.67
green.56B	CE_cation_14241	CE	0.14	0.00034	-1.7	2.6
green.56B	CE_cation_16087	CE	2.1e-05	0.067	0.49	0.76
green.56B	CE_cation_16120	CE	8.4e-06	0.057	0.44	0.67
green.56B	CE_cation_16144	CE	8.6e-06	0.055	0.48	0.74
green.56B	CE_cation_17499	CE	2.3e-05	0.058	0.99	1.5
green.56B	CE_cation_18174	CE	0.00089	0.069	0.99	2.1
green.56B	CE_cation_19722	CE	0.043	0.12	0.77	1.8
green.56B	LC_neg_84	LC	0.00035	0.051	0.27	0.57
green.56B	LC_neg_239	LC	0.097	0.0002	-0.29	0.49
green.56B	LC_neg_271	LC	0.00087	0.13	0.26	0.44
green.56B	LC_neg_370	LC	0.00014	0.072	0.42	0.74
green.56B	LC_neg_754	LC	0.00076	0.066	0.48	0.96
green.56B	LC_neg_778	LC	0.00048	0.083	0.53	0.99
green.56B	LC_neg_846	LC	0.36	0.053	-1.1	1.7
green.56B	LC_neg_938	LC	0.83	0.00061	-1.2	0.81
green.56B	LC_neg_940	LC	0.00061	0.054	0.52	1.1
green.56B	LC_neg_962	LC	0.066	0.0024	-0.8	1.9
green.56B	LC_neg_991	LC	0.00016	0.075	0.47	0.83
green.56B	LC_neg_992	LC	0.00049	0.084	0.38	0.72
green.56B	LC_neg_994	LC	0.00012	0.14	0.53	0.77
green.56B	LC_neg_1003	LC	0.00017	0.057	0.49	0.93
green.56B	LC_neg_1081	LC	0.078	0.00089	-0.75	1.6
green.56B	LC_neg_1115	LC	0.11	0.00058	-0.83	1.5
green.56B	quercetin-3-o-rutinoside	LC	0.09	0.00026	-0.58	1
green.56B	LC_pos_616	LC	0.12	0.00063	-0.68	1.1
green.56B	maltotetraose	LC	0.072	0.001	-0.58	1
green.56B	LC_pos_667	LC	0.076	0.00023	-0.77	1.4
green.56B	LC_pos_670	LC	0.062	0.0011	-0.26	0.58
green.56B	LC_pos_680	LC	0.38	0.0021	-0.84	0.97
green.56B	GC_3	GC	0.3	0.00021	-0.38	0.46
green.56B	GC_8	GC	0.079	0.0024	-0.27	0.61
green.56B	1084:butyro-1,4-lactam (1tms)	GC	5.6e-05	0.053	0.65	1.1
green.56B	GC_38	GC	0.076	0.00025	-0.57	0.99
green.56B	GC_47	GC	0.27	0.00018	-0.76	0.96
green.56B	GC_48	GC	0.42	9e-05	-0.82	0.88
green.56B	GC_56	GC	0.18	5.8e-06	-0.24	0.29
green.56B	GC_70	GC	0.12	5.8e-06	-0.18	0.23
green.56B	GC_71	GC	0.061	0.0028	-0.14	0.4
green.56B	GC_86	GC	0.094	9.7e-05	-1.6	2.4
green.56B	M000000_A177004-101_MST_1770.9_EITTMS_	GC	0.012	0.11	0.11	0.32
green.56B	GC_226	GC	0.0078	0.056	0.76	2.4
green.56B	GC_227	GC	0.0019	0.086	2.3	5.2
green.56B	GC_231	GC	0.1	0.0096	-0.69	1.8
green.56B	GC_234	GC	0.0041	0.06	1.8	5.1
green.56B	GC_240	GC	0.0035	0.098	3.4	7.1
green.56B	GC_241	GC	0.057	0.01	-1.6	4.9
green.56B	GC_242	GC	4.2e-05	0.059	1.7	2.6
green.56B	GC01_6	GC01	0.33	0.00012	-0.2	0.23
green.56B	GC01_19	GC01	0.099	0.0001	-0.31	0.49
green.56B	GC01_22	GC01	0.38	1.1e-05	-0.33	0.36
green.56B	GC01_27	GC01	0.21	0.00014	-0.28	0.36
green.56B	GC01_31	GC01	0.072	5.6e-05	-0.31	0.49
green.56B	M000000_A123002-101_CONT_1228.8_EIQTMS_.1	GC01	4.5e-06	0.068	0.72	1
green.56B	GC01_40	GC01	0.084	0.00013	-0.62	0.95
green.56B	GC01_50	GC01	0.077	0.00079	-0.44	0.81
green.56B	GC01_73	GC01	0.07	0.00045	-0.51	0.84
green.56B	M000000_A136002-101_MST_1337.3_EIQTMS_	GC01	0.29	0.00024	-0.69	0.8
green.56B	GC01_77	GC01	0.31	0.00012	-0.41	0.48
green.56B	1107:threonic acid-1,4-lactone	GC01	0.074	0.00028	-0.71	1.3
green.56B	GC01_91	GC01	0.063	3.7e-05	-0.18	0.3
green.56B	GC01_93	GC01	0.072	0.0039	-0.13	0.34
green.56B	GC01_107	GC01	0.12	0.0001	-0.79	1.1
green.56B	d-mannose	GC01	0.01	0.087	2.2	7
green.56B	GC01_157	GC01	0.081	0.014	-0.54	1.9
green.56B	GC01_172	GC01	0.098	0.002	-0.24	0.5
green.56B	GC01_182	GC01	0.57	7.1e-06	-1.8	1.8
green.56B	GC01_192	GC01	0.08	0.00049	-3.2	5.8
green.56B	GC01_201	GC01	0.036	0.054	0.21	3
green.7C	CE_anion_1642	CE	0.13	0.086	-1.3	8.1
green.7C	CE_anion_3912	CE	0.13	0.049	-0.25	0.91
green.7C	CE_anion_4398	CE	0.4	0.049	-1.5	1.9
green.7C	CE_anion_5292	CE	0.057	0.048	-0.1	1.4
green.7C	CE_anion_5583	CE	0.00026	0.066	0.7	1.3
green.7C	CE_anion_6419	CE	0.063	0.016	-0.57	2.3
green.7C	CE_anion_6689	CE	0.08	0.019	-0.62	2.3
green.7C	CE_anion_6875	CE	0.2	0.041	-0.91	2.2
green.7C	CE_anion_8695	CE	0.004	0.062	0.56	1.4
green.7C	CE_anion_9194	CE	0.079	0.0045	-0.96	2.5
green.7C	CE_anion_9384	CE	0.31	0.036	-1.5	2.2
green.7C	CE_anion_15224	CE	0.41	0.095	-1.1	1.5
green.7C	CE_anion_15673	CE	0.057	0.0073	-0.37	1.4
green.7C	CE_cation_2496	CE	0.0039	0.057	0.33	0.86
green.7C	CE_cation_4330	CE	0.0094	0.053	0.23	0.84
green.7C	CE_cation_4742	CE	0.0047	0.052	0.29	0.85
green.7C	CE_cation_5606	CE	0.094	0.00025	-0.88	1.4
green.7C	CE_cation_5789	CE	0.12	0.00021	-0.98	1.4
green.7C	CE_cation_7272	CE	0.003	0.054	0.42	0.95
green.7C	CE_cation_7985	CE	0.069	0.001	-1.1	2.1
green.7C	CE_cation_8999	CE	0.24	0.00018	-1.5	1.9
green.7C	CE_cation_11409	CE	0.17	0.013	-2.1	3.4
green.7C	CE_cation_11934	CE	0.016	0.069	0.34	1.4
green.7C	CE_cation_13722	CE	0.099	0.053	-1.2	4.3
green.7C	CE_cation_18995	CE	0.23	0.027	-0.79	1.6
green.7C	guanine	LC	0.14	0.66	0.053	0.026
green.7C	1,7-dimethylxanthine	LC	0.063	0.041	-0.13	1.7
green.7C	LC_neg_239	LC	0.097	0.0034	-0.22	0.49
green.7C	LC_neg_271	LC	0.098	0.035	-0.089	0.44
green.7C	LC_neg_896	LC	0.074	0.0038	-0.41	1
green.7C	LC_neg_933	LC	0.058	0.00041	-0.4	0.75
green.7C	LC_neg_934	LC	0.11	0.001	-0.41	0.74
green.7C	LC_neg_938	LC	0.44	7.2e-05	-0.77	0.81
green.7C	LC_neg_962	LC	0.13	0.0015	-1.1	1.9
green.7C	LC_pos_502	LC	0.075	0.0096	-0.29	0.95
green.7C	quercetin-3-o-rutinoside	LC	0.063	2.2e-05	-0.67	1
green.7C	LC_pos_591	LC	0.073	0.00071	-0.52	1
green.7C	LC_pos_616	LC	0.13	1e-05	-0.87	1.1
green.7C	LC_pos_680	LC	0.19	2.2e-05	-0.8	0.97
green.7C	LC_pos_710	LC	0.062	0.0018	-1.1	2.2
green.7C	GC_8	GC	0.18	0.0036	-0.37	0.61
green.7C	GC_17	GC	0.1	0.00021	-1.1	1.8
green.7C	GC_40	GC	0.089	9.9e-05	-0.83	1.2
green.7C	M000000_A123002-101_CONT_1228.8_EIQTMS_	GC	0.22	4.8e-05	-0.75	0.94
green.7C	glycerol	GC	0.017	0.052	0.14	0.7
green.7C	GC_112	GC	0.11	0.00074	-0.67	1.2
green.7C	M000000_A177004-101_MST_1770.9_EITTMS_	GC	0.081	0.0036	-0.13	0.32
green.7C	GC_187	GC	0.19	0.0029	-1.3	2.1
green.7C	M000000_A252002-101_MST_2518_EITTMS_	GC	0.0064	0.13	0.7	1.4
green.7C	naringenin	GC	0.11	0.00045	-2.9	4.6
green.7C	GC_226	GC	0.13	0.036	-0.63	2.4
green.7C	GC_240	GC	0.051	0.012	-1.4	7.1
green.7C	GC01_22	GC01	0.11	4.7e-05	-0.25	0.36
green.7C	M000000_A123002-101_CONT_1228.8_EIQTMS_.1	GC01	5.2e-06	0.19	0.86	1
green.7C	GC01_50	GC01	0.11	0.00075	-0.46	0.81
green.7C	M000000_A136002-101_MST_1337.3_EIQTMS_	GC01	0.084	0.00035	-0.5	0.8
green.7C	GC01_77	GC01	0.086	0.00062	-0.25	0.48
green.7C	suberic acid	GC01	0.00024	0.05	3.3	5.5
green.7C	M000606_A180002-101_MST_1803.4_EITTMS_	GC01	0.00014	0.094	4	5.6
green.7C	d-glucurono-6,3-lactone	GC01	0.0093	0.12	1	2.4
green.7C	GC01_149	GC01	0.13	0.0009	-0.94	1.4
green.7C	phytol	GC01	0.051	0.0068	-0.79	2.7
green.7C	GC01_172	GC01	0.76	0.026	-0.92	0.5
green.7C	GC01_176	GC01	0.42	0.0013	-2.3	2.5
green.7C	GC01_182	GC01	0.8	1.1e-06	-2	1.8
green.7C	GC01_192	GC01	0.17	0.00057	-4.3	5.8
green.7C	GC01_201	GC01	0.16	0.063	-0.75	3
green.7C	3-indoleacetonitrile	GC01	0.078	0.00071	-0.44	0.85
red.56B	CE_anion_6071	CE	0.0022	0.074	0.28	0.63
red.56B	CE_anion_8831	CE	0.00035	0.11	0.67	1.1
red.56B	CE_anion_16829	CE	0.00019	0.14	1	1.5
red.56B	CE_cation_3616	CE	1.6e-05	0.15	1.1	1.5
red.56B	CE_cation_4168	CE	0.002	0.061	0.25	0.56
red.56B	CE_cation_5523	CE	0.00033	0.08	1.3	2.2
red.56B	CE_cation_7285	CE	0.00052	0.26	1	1.3
red.56B	CE_cation_7286	CE	0.00042	0.22	0.97	1.3
red.56B	CE_cation_7309	CE	5.4e-05	0.073	0.94	1.5
red.56B	CE_cation_8418	CE	8e-05	0.07	0.72	1.2
red.56B	CE_cation_8847	CE	0.74	0.045	-2.1	1.5
red.56B	CE_cation_8865	CE	0.00057	0.28	1.2	1.5
red.56B	CE_cation_8866	CE	0.00072	0.3	1.2	1.5
red.56B	CE_cation_8917	CE	0.00072	0.23	1.2	1.7
red.56B	CE_cation_9969	CE	0.00018	0.12	0.93	1.4
red.56B	CE_cation_10048	CE	0.002	0.075	0.31	0.65
red.56B	CE_cation_10078	CE	0.0021	0.074	0.32	0.67
red.56B	CE_cation_10103	CE	0.0019	0.068	0.29	0.63
red.56B	CE_cation_10201	CE	0.00031	0.055	1.2	2.3
red.56B	CE_cation_10682	CE	0.001	0.062	1	2.1
red.56B	CE_cation_11615	CE	0.056	0.035	-0.13	1
red.56B	CE_cation_11935	CE	0.0034	0.14	0.91	1.5
red.56B	CE_cation_12846	CE	0.00028	0.068	1.2	2
red.56B	CE_cation_12847	CE	0.00042	0.23	1.3	1.7
red.56B	CE_cation_12907	CE	2.9e-05	0.055	1.2	2
red.56B	CE_cation_13042	CE	0.0012	0.083	0.36	0.66
red.56B	CE_cation_13095	CE	0.00091	0.078	0.38	0.73
red.56B	CE_cation_13122	CE	0.0009	0.073	0.4	0.76
red.56B	CE_cation_13214	CE	0.0006	0.088	0.47	0.8
red.56B	CE_cation_13800	CE	2.4e-05	0.11	1.2	1.8
red.56B	CE_cation_14002	CE	7.1e-05	0.11	1.1	1.7
red.56B	CE_cation_14079	CE	0.0021	0.057	0.6	1.6
red.56B	CE_cation_14528	CE	0.62	0.0074	-1.2	1
red.56B	CE_cation_14635	CE	8.6e-05	0.083	0.67	1.1
red.56B	CE_cation_14662	CE	0.00052	0.13	1.4	2.3
red.56B	CE_cation_14824	CE	0.00083	0.46	1.2	1.2
red.56B	CE_cation_14906	CE	0.00015	0.064	1.1	1.8
red.56B	CE_cation_14976	CE	1e-06	0.081	1.1	1.4
red.56B	CE_cation_16068	CE	0.0015	0.12	0.4	0.67
red.56B	CE_cation_16087	CE	0.0014	0.1	0.39	0.68
red.56B	CE_cation_16120	CE	0.001	0.095	0.4	0.69
red.56B	CE_cation_16144	CE	0.00078	0.073	0.44	0.8
red.56B	CE_cation_16890	CE	1.9e-05	0.084	0.92	1.4
red.56B	CE_cation_17418	CE	0.00074	0.11	0.49	0.79
red.56B	CE_cation_17437	CE	0.00088	0.12	0.49	0.78
red.56B	CE_cation_17446	CE	0.00081	0.1	0.49	0.82
red.56B	CE_cation_17454	CE	0.0013	0.13	0.52	0.87
red.56B	CE_cation_17462	CE	0.00069	0.11	0.56	0.92
red.56B	CE_cation_17464	CE	0.00018	0.094	0.59	1
red.56B	CE_cation_17478	CE	0.00057	0.14	0.58	0.94
red.56B	CE_cation_17652	CE	0.00058	0.054	2.3	4.6
red.56B	CE_cation_18130	CE	0.00072	0.1	0.53	0.88
red.56B	CE_cation_18145	CE	0.00067	0.071	0.46	0.84
red.56B	CE_cation_18153	CE	0.0011	0.079	0.47	0.9
red.56B	CE_cation_18164	CE	0.00076	0.077	0.5	0.89
red.56B	CE_cation_18168	CE	0.00063	0.1	0.54	0.9
red.56B	CE_cation_18174	CE	0.0001	0.057	2.3	3.8
red.56B	CE_cation_18912	CE	0.00072	0.11	0.51	0.8
red.56B	CE_cation_18917	CE	0.00079	0.11	0.58	0.94
red.56B	CE_cation_18922	CE	0.00054	0.15	0.64	0.94
red.56B	CE_cation_19189	CE	0.00025	0.073	0.4	0.72
red.56B	CE_cation_19382	CE	0.00064	0.11	0.58	0.92
red.56B	CE_cation_19391	CE	0.0006	0.17	0.63	0.9
red.56B	CE_cation_19410	CE	0.00015	0.065	0.78	1.3
red.56B	CE_cation_19594	CE	0.00052	0.13	0.65	0.98
red.56B	CE_cation_19602	CE	0.00043	0.12	0.66	1
red.56B	CE_cation_19604	CE	0.00056	0.12	0.58	0.9
red.56B	CE_cation_19606	CE	0.00043	0.2	0.64	0.87
red.56B	CE_cation_19610	CE	0.00046	0.11	0.63	0.99
red.56B	CE_cation_19714	CE	0.00041	0.057	0.41	0.86
red.56B	CE_cation_19776	CE	0.00014	0.088	0.38	0.63
red.56B	CE_cation_19786	CE	0.00019	0.083	0.32	0.57
red.56B	CE_cation_19793	CE	0.0011	0.17	0.34	0.56
red.56B	CE_cation_19832	CE	0.00042	0.12	0.67	1
red.56B	CE_cation_19836	CE	0.00043	0.17	0.72	0.99
red.56B	CE_cation_19839	CE	0.00031	0.15	0.67	0.96
red.56B	CE_cation_19897	CE	0.001	0.087	0.55	1.1
red.56B	CE_cation_19901	CE	0.0022	0.12	0.43	0.89
red.56B	CE_cation_19987	CE	0.00014	0.13	0.75	1.1
red.56B	CE_cation_19991	CE	0.00036	0.12	0.77	1.2
red.56B	CE_cation_20002	CE	0.00031	0.15	0.74	1.1
red.56B	CE_cation_20009	CE	0.00076	0.14	0.87	1.4
red.56B	CE_cation_20105	CE	0.00029	0.12	0.8	1.2
red.56B	CE_cation_20107	CE	0.00027	0.19	0.77	1
red.56B	CE_cation_20110	CE	0.0002	0.15	0.75	1
red.56B	CE_cation_20120	CE	0.0011	0.1	0.37	0.7
red.56B	CE_cation_20184	CE	0.00013	0.11	0.76	1.1
red.56B	CE_cation_20186	CE	0.0003	0.14	0.73	1.1
red.56B	CE_cation_20189	CE	0.00017	0.17	0.73	0.97
red.56B	CE_cation_20193	CE	0.00039	0.21	0.82	1.1
red.56B	CE_cation_20215	CE	0.00036	0.054	0.38	0.78
red.56B	CE_cation_20222	CE	0.00045	0.085	0.43	0.8
red.56B	CE_cation_20278	CE	0.00037	0.13	0.74	1.1
red.56B	CE_cation_20281	CE	0.00033	0.11	0.76	1.2
red.56B	CE_cation_20283	CE	0.00027	0.11	0.75	1.2
red.56B	CE_cation_20364	CE	0.00056	0.13	0.67	1
red.56B	CE_cation_20370	CE	0.00042	0.13	0.74	1.1
red.56B	CE_cation_20376	CE	0.00024	0.17	0.81	1.1
red.56B	CE_cation_20380	CE	0.00024	0.17	0.89	1.3
red.56B	LC_pos_10	LC	0.16	0.0023	-0.15	0.24
red.56B	LC_pos_300	LC	4.4e-05	0.19	0.47	0.63
red.56B	LC_pos_376	LC	0.072	0.014	-0.12	0.45
red.56B	pelargonidin-3-o-glucoside	LC	1	2.6e-06	-2.9	0.79
red.56B	1216:sinapic acid, cis-	GC	0.11	0.0041	-2.3	5
red.56B	GC_241	GC	0.52	0.0009	-3.5	3.4
red.56B	GC01_184	GC01	0.052	0.0082	-0.26	1
red.56B	1315:tetradecanoate_1tms.1	GC01	0.1	0.0026	-0.15	0.34
red.7C	CE_anion_2862	CE	0.051	0.0091	-0.18	0.79
red.7C	CE_anion_6071	CE	0.0027	0.13	0.31	0.63
red.7C	CE_anion_6875	CE	0.48	0.061	-0.69	0.73
red.7C	CE_anion_8831	CE	0.0011	0.05	0.44	1.1
red.7C	CE_anion_8847	CE	0.093	0.0047	-0.28	0.63
red.7C	CE_anion_9971	CE	0.62	0.073	-1.7	1.1
red.7C	CE_anion_11819	CE	0.081	0.073	-0.069	2.5
red.7C	CE_anion_12182	CE	0.38	0.016	-0.87	1.1
red.7C	CE_anion_12320	CE	0.0028	0.11	0.29	0.63
red.7C	CE_anion_13139	CE	0.084	0.0016	-0.71	1.4
red.7C	CE_anion_13232	CE	0.16	0.01	-0.64	1.2
red.7C	CE_anion_13325	CE	0.31	0.0028	-0.61	0.82
red.7C	CE_anion_16829	CE	0.0002	0.16	1.1	1.5
red.7C	CE_anion_17731	CE	0.09	0.0091	-0.35	1
red.7C	CE_cation_6496	CE	0.00056	0.23	1.4	1.9
red.7C	CE_cation_7285	CE	0.0011	0.12	0.73	1.3
red.7C	CE_cation_7286	CE	0.00051	0.17	0.85	1.3
red.7C	CE_cation_8847	CE	0.64	0.063	-1.9	1.5
red.7C	CE_cation_8865	CE	0.0011	0.13	0.9	1.5
red.7C	CE_cation_8866	CE	0.0017	0.12	0.83	1.5
red.7C	CE_cation_8917	CE	0.002	0.076	0.79	1.7
red.7C	CE_cation_9969	CE	0.00059	0.088	0.7	1.4
red.7C	CE_cation_11935	CE	0.0039	0.1	0.76	1.5
red.7C	CE_cation_12847	CE	0.00065	0.14	1	1.7
red.7C	CE_cation_14002	CE	0.00025	0.052	0.79	1.7
red.7C	CE_cation_14635	CE	0.00035	0.096	0.58	1.1
red.7C	CE_cation_14824	CE	0.0039	0.3	0.87	1.2
red.7C	CE_cation_19606	CE	0.00092	0.053	0.37	0.87
red.7C	CE_cation_19793	CE	0.0015	0.06	0.23	0.56
red.7C	CE_cation_20009	CE	0.0015	0.051	0.57	1.4
red.7C	CE_cation_20189	CE	0.00029	0.058	0.48	0.97
red.7C	LC_neg_901	LC	0.00093	0.079	0.77	1.6
red.7C	LC_pos_685	LC	0.0013	0.1	0.88	1.8
red.7C	LC_pos_793	LC	0.00071	0.06	0.82	1.7
red.7C	GC_4	GC	0.076	0.0021	-0.34	0.78
red.7C	GC_7	GC	0.2	0.013	-0.4	0.75
red.7C	GC_12	GC	0.34	0.0063	-0.13	0.17
red.7C	GC_15	GC	0.1	0.0048	-0.24	0.57
red.7C	GC_18	GC	0.064	0.002	-0.099	0.24
red.7C	GC_108	GC	0.089	0.00055	-2.9	4.8
red.7C	M000000_A170001-101_MST_1700.2_EITTMS_	GC	0.065	0.00012	-0.37	0.65
red.7C	GC_131	GC	0.00016	0.16	0.4	0.57
red.7C	linoleic acid	GC	0.02	0.056	0.089	0.56
red.7C	GC_218	GC	0.069	0.0053	-0.68	2
red.7C	Threonate-lactone	GC	0.11	1.5e-05	-0.38	0.55
red.7C	M000000_A123002-101_CONT_1228.8_EIQTMS_.1	GC01	0.59	0.035	-1.1	0.87
red.7C	GC01_38	GC01	0.023	0.28	0.63	1
red.7C	M000606_A180002-101_MST_1803.4_EITTMS_	GC01	0.0018	0.054	1	2.8
red.7C	GC01_179	GC01	0.0012	0.057	1	2.5
red.7C	GC01_184	GC01	0.0068	0.055	0.3	1
red.7C	1315:tetradecanoate_1tms.1	GC01	0.011	0.11	0.12	0.34

## Sheet: tab_hc_metab
Metabolite	Source	FC.56B	FC.7CB	P.56B	P.7C	FDR.56B	FDR.7C	Loading.56	Loading.7C	Annotated
CE_cation_14279	CE	-3.73277	-1.15048	0.00477044	0.459972	0.117417	1	-0.915862	-0.616752	No
GC01_67	GC01	-0.151455	-0.0881685	0.0439197	0.273057	0.210671	1	-0.754473	-0.771822	No
GC01_61	GC01	-0.210393	-0.151638	0.014618	0.101159	0.171811	0.83972	-0.832914	-0.606411	No
GC01_96	GC01	-0.181055	-0.17893	0.0395419	0.0529111	0.205282	0.68213	-0.831181	-0.5883	No
d-arabinose	GC	-0.16574	-0.285854	0.445771	0.191069	0.682285	0.980796	-0.696332	-0.771056	Yes
GC01_36	GC01	-0.152651	-0.113377	0.0651438	0.188837	0.25571	0.980796	-0.727586	-0.715957	No
GC01_20	GC01	-0.217407	-0.173267	0.0262737	0.0656246	0.185872	0.731309	-0.768079	-0.643106	No
GC01_28	GC01	-0.188466	-0.114679	0.0255967	0.195174	0.185872	0.980796	-0.838034	-0.521537	No
GC01_85	GC01	-0.139495	-0.14292	0.123964	0.159633	0.342439	0.957789	-0.775005	-0.612311	No
GC01_23	GC01	-0.139256	-0.0629885	0.0632379	0.436963	0.251466	1	-0.756846	-0.642533	No
PR_MST_N-containing_1226	GC01	-0.274774	-0.187689	0.00349542	0.0573671	0.108854	0.69138	-0.799405	-0.50056	No
GC01_22	GC01	-0.333027	-0.24598	0.00312691	0.0233873	0.105989	0.566982	-0.730099	-0.614853	No
GC01_91	GC01	-0.184801	-0.159767	0.0475874	0.0951763	0.217485	0.815896	-0.812706	-0.451823	No
GC01_88	GC01	-0.145741	-0.15911	0.0663786	0.0709051	0.256966	0.76399	-0.803198	-0.459438	No
GC01_45	GC01	-0.143509	-0.0965026	0.0668532	0.242315	0.256966	1	-0.644116	-0.719799	No
GC01_77	GC01	-0.407748	-0.253363	0.00361284	0.0831702	0.108854	0.790757	-0.763636	-0.502827	No
GC01_30	GC01	-0.120955	-0.0981033	0.179642	0.276977	0.415167	1	-0.729308	-0.527239	No
GC01_11	GC01	-0.176571	-0.155896	0.0285323	0.167971	0.188707	0.969392	-0.669341	-0.604337	No
GC01_6	GC01	-0.199314	-0.0970223	0.0331261	0.360715	0.193778	1	-0.735859	-0.489013	No
LC_pos_350	LC	-0.324146	-0.278627	0.041242	0.056346	0.209423	0.690629	-0.625391	-0.65278	No
d-quinic acid.1	GC01	-0.191169	-0.115696	0.0396303	0.22599	0.205282	1	-0.757997	-0.395831	Yes
salicylic acid	GC	-0.133611	-0.24027	0.229724	0.0725912	0.472518	0.767227	-0.704628	-0.481609	Yes
GC01_182	GC01	-1.82967	-2.01895	4.53267e-06	1.34971e-07	0.00368732	0.000219598	-0.636314	-0.592991	No
GC01_27	GC01	-0.278251	-0.0585447	0.00996023	0.576422	0.147321	1	-0.747951	-0.380038	No
GC01_13	GC01	-0.123539	-0.117981	0.160607	0.282507	0.392944	1	-0.749776	-0.376062	No
GC01_107	GC01	-0.791211	-0.622575	4.0112e-05	0.00116491	0.0130525	0.25307	-0.612688	-0.587241	No
GC01_31	GC01	-0.310084	-0.189572	0.00679007	0.136661	0.128678	0.91126	-0.749168	-0.350605	No
GC_33	GC	-0.0572315	-0.127489	0.48371	0.158672	0.713505	0.956598	-0.538164	-0.70706	No
meso-erythritol	GC	-0.018215	-0.305202	0.919772	0.102117	0.983945	0.840863	-0.573791	-0.632624	Yes
GC01_58	GC01	-0.195641	-0.190618	0.0679185	0.0403483	0.257005	0.639245	-0.615106	-0.552152	No
GC01_172	GC01	-0.235037	-0.921088	0.170233	0.0171809	0.406709	0.508243	-0.675525	-0.438058	No
myo-inositol	GC	-0.340986	-0.470587	0.00864067	0.00427138	0.136897	0.363929	-0.553485	-0.631767	Yes
OAS	GC	0.251928	-0.35924	0.261781	0.078809	0.514606	0.781843	-0.537169	-0.647043	No
CE_cation_15259	CE	-0.840392	-0.509101	0.00273102	0.0802851	0.101093	0.78689	-0.596611	-0.533516	No
CE_cation_13687	CE	-0.526432	-0.334128	0.0526942	0.215968	0.224749	1	-0.566816	-0.581273	No
LC_pos_138	LC	-0.159041	-0.207447	0.411544	0.284011	0.658069	1	-0.624837	-0.482563	No
CE_cation_11589	CE	-0.237203	-0.228762	0.240907	0.322131	0.490139	1	-0.607808	-0.505622	No
GC01_18	GC01	-0.2322	-0.137581	0.0692814	0.319794	0.259725	1	-0.721154	-0.308226	No
GC01_24	GC01	-0.11872	-0.0790085	0.124649	0.32941	0.342643	1	-0.468229	-0.691139	No
LC_neg_239	LC	-0.288466	-0.220477	0.0591106	0.196708	0.239799	0.980796	-0.647328	-0.386401	No
GC01_19	GC01	-0.31097	-0.138831	0.0213386	0.186133	0.179841	0.980796	-0.590099	-0.449274	No
CE_cation_14241	CE	-1.72521	-0.979396	0.0059124	0.0913562	0.120243	0.799121	-0.525632	-0.557915	No
isocitric acid	GC	-0.0384602	-0.239041	0.717477	0.045616	0.876108	0.647268	-0.524457	-0.547999	Yes
GC01_9	GC01	-0.155661	-0.0960611	0.103833	0.375918	0.318572	1	-0.718915	-0.214571	No
GC01_50	GC01	-0.436078	-0.45708	0.0332554	0.0647625	0.193778	0.731309	-0.613946	-0.389658	No
l-ornithine.1	GC01	-0.23313	-0.267917	0.0559478	0.0564558	0.232806	0.690629	-0.668648	-0.287868	Yes
GC_15	GC	-0.182713	-0.226272	0.175167	0.282016	0.410881	1	-0.595979	-0.392149	No
GC01_17	GC01	-0.205146	-0.0404445	0.0590482	0.733477	0.239799	1	-0.681034	-0.244281	No
GC01_64	GC01	-0.124415	-0.0681588	0.208009	0.5259	0.446864	1	-0.618791	-0.348372	No
LC_pos_670	LC	-0.264289	-0.0943882	0.168368	0.653994	0.404545	1	-0.671021	-0.256812	No
d-fructose.1	GC01	-0.024832	-0.0751044	0.766763	0.421435	0.903476	1	-0.556374	-0.449689	Yes
uridine-5'-monophosphate	LC	-0.449876	-0.359262	0.0118324	0.0680045	0.160428	0.742573	-0.628568	-0.321608	Yes
CE_cation_15258	CE	-0.789385	-0.443845	0.017526	0.15528	0.176164	0.953364	-0.57619	-0.403146	No
GC01_130	GC01	-0.545516	-0.953772	0.099139	0.014204	0.312595	0.491702	-0.481458	-0.559786	No
CE_cation_15327	CE	-0.282782	-0.103499	0.204537	0.68319	0.446087	1	-0.664066	-0.246116	No
CE_cation_14893	CE	-0.623162	-0.377822	0.0251618	0.198445	0.185872	0.98137	-0.577772	-0.380049	No
GC01_186	GC01	-0.274601	-0.565599	0.111124	0.0108529	0.326943	0.484632	-0.497514	-0.510633	No
LC_neg_962	LC	-0.799795	-1.14288	0.0984156	0.0210557	0.311522	0.541435	-0.630071	-0.285383	No
1315:tetradecanoate_1tms	GC	-0.0556066	-0.0449935	0.716877	0.76492	0.876108	1	-0.569728	-0.381625	Yes
d-saccharic acid	GC	-0.171923	-0.576111	0.72298	0.299123	0.879797	1	-0.615389	-0.302263	Yes
GC_70	GC	-0.175248	-0.103191	0.0397744	0.260741	0.205282	1	-0.436094	-0.602409	No
l-rhamnose	GC	0.113756	-0.0779877	0.452552	0.635785	0.689914	1	-0.530556	-0.431524	Yes
CE_cation_11554	CE	-0.329834	-0.234952	0.0672819	0.250968	0.256966	1	-0.558818	-0.355943	No
GC01_14	GC01	-0.192845	0.021091	0.0797296	0.861032	0.27425	1	-0.727214	-0.0688725	No
GC01_192	GC01	-3.20802	-4.26307	0.0134046	0.0128272	0.165734	0.484632	-0.479642	-0.47536	No
GC01_65	GC01	-0.127485	-0.149482	0.310684	0.343611	0.556088	1	-0.552237	-0.334284	No
GC01_176	GC01	-0.412239	-2.29212	0.407166	0.00319405	0.652725	0.339262	-0.430349	-0.538418	No
CE_cation_13722	CE	-0.510781	-1.18896	0.527842	0.241092	0.744194	1	-0.470636	-0.449747	No
LC_neg_677	LC	-0.0472918	-0.133771	0.780927	0.416928	0.911455	1	-0.486389	-0.407625	No
LC_pos_534	LC	3.42684e-16	-7.57862e-16	1	1	1	1	-0.495968	-0.386553	No
CE_cation_17106	CE	0.131456	0.0596653	0.716532	0.645689	0.876108	1	-0.577582	-0.236468	No
CE_cation_10288	CE	-0.304283	-0.665991	0.351736	0.0235484	0.598613	0.566982	-0.390995	-0.550272	No
CE_cation_19660	CE	-0.368263	-0.145816	0.190053	0.545048	0.430064	1	-0.534998	-0.30613	No
d-xylose	GC	0.125258	-0.0623663	0.348373	0.655054	0.594757	1	-0.509753	-0.342977	Yes
LC_pos_123	LC	5.00782e-16	-9.80922e-16	1	1	1	1	-0.535746	-0.298106	No
GC01_149	GC01	-0.499635	-0.937707	0.0508503	0.00187988	0.223001	0.278051	-0.329837	-0.640165	No
GC_208	GC	-0.796845	-0.7447	0.129568	0.182036	0.350532	0.980796	-0.428143	-0.473592	No
M000000_A136002-101_MST_1337.3_EIQTMS_	GC01	-0.689283	-0.497282	7.08773e-05	0.00337191	0.0164739	0.339262	-0.336418	-0.610025	No
LC_neg_793	LC	1.09395e-15	-1.3039e-15	1	1	1	1	-0.470845	-0.380019	No
CE_cation_12150	CE	0.892714	0.467281	0.00680167	0.297461	0.128678	1	-0.51192	-0.310284	No
beta-nicotinamide mononucleotide	LC	-0.0857455	-0.305696	0.686807	0.190701	0.852353	0.980796	-0.567972	-0.215058	Yes
LC_neg_33	LC	-0.230647	-0.228089	0.287142	0.277048	0.533311	1	-0.563578	-0.21967	No
CE_cation_16221	CE	-0.622158	-0.188641	0.0178015	0.517225	0.176164	1	-0.66223	-0.0510393	No
l-citrulline	LC	6.6935e-16	0.237459	1	0.316399	1	1	-0.505837	-0.310708	Yes
GC_239	GC	0.431121	-0.718419	0.581429	0.457249	0.7831	1	-0.512881	-0.296296	No
GC01_73	GC01	-0.50525	-0.3079	0.00163973	0.04631	0.101093	0.647268	-0.439386	-0.415494	No
d-glucoheptose	GC	0.592155	-0.380728	0.253759	0.498636	0.504726	1	-0.47243	-0.359513	Yes
l-glutamic acid	GC	0.0584231	-0.31632	0.74878	0.0818606	0.891196	0.790757	-0.535024	-0.241466	Yes
M000000_A174001-101_MST_1744.8_EITTMS_	GC	-0.274849	-0.513265	0.288917	0.0404738	0.534428	0.639245	-0.430603	-0.416171	No
GC_23	GC	-0.48169	-0.206545	0.00400062	0.181257	0.116232	0.980796	-0.353738	-0.54382	No
PR_MST_Sugar (Disaccharide)_2780.5	GC	0.761985	-1.32182	0.412569	0.172719	0.658734	0.969392	-0.555435	-0.198162	No
M000000_A237001-101_MST_2373.4_EITTMS_	GC	0.150203	-0.301469	0.344276	0.0619555	0.590988	0.730446	-0.305282	-0.604002	No
LC_neg_362	LC	1.01381e-15	-1.26192e-15	1	1	1	1	-0.536159	-0.213483	No
GC_187	GC	-0.168729	-1.33355	0.801165	0.0394616	0.921199	0.639245	-0.46791	-0.327205	No
LC_neg_635	LC	-0.278745	-0.350725	0.148934	0.189697	0.374789	0.980796	-0.512062	-0.223282	No
M000000_A211001-101_MST_2105.7_EITTMS_	GC01	-0.0855366	-0.609498	0.93045	0.49545	0.990734	1	-0.480909	-0.267298	No
PR_MST_2441.9	GC	-1.20353	-0.55723	0.270604	0.559445	0.522889	1	-0.558006	-0.133231	No
GC01_154	GC01	-0.174379	-0.143625	0.240596	0.325927	0.490139	1	-0.39803	-0.403217	No
LC_pos_710	LC	-0.545585	-1.09931	0.269699	0.0146321	0.522889	0.494961	-0.520637	-0.195596	No
GC01_100	GC01	-0.13514	-0.245139	0.400726	0.127211	0.645526	0.899631	-0.547811	-0.145156	No
PR_MST_Alcohol (Isoprenoid)_2125.7	GC01	-1.26424	-1.00288	0.166042	0.247938	0.401365	1	-0.516522	-0.197018	No
GC01_35	GC01	-0.268654	-0.375058	0.154155	0.0394628	0.383501	0.639245	-0.608448	-0.0389735	No
LC_pos_260	LC	9.46022e-16	-1.02314e-15	1	1	1	1	-0.535878	-0.158272	No
GC_63	GC	-0.144563	0.232108	0.29654	0.170731	0.541784	0.969392	-0.600033	-0.0495836	No
GC_141	GC	0.0314848	-0.545724	0.896207	0.00507503	0.970241	0.375321	-0.229324	-0.675304	No
GC_40	GC	-0.476143	-0.830036	0.132333	0.009657	0.35545	0.484632	-0.401213	-0.384746	No
GC_18	GC	-0.136549	-0.155485	0.135122	0.163921	0.358052	0.969392	-0.316324	-0.526281	No
quercetin-3-o-alpha-l-rhamnosyl(1-2)-beta-d-glucoside-7-o-alpha-l-rhamnoside	LC	-0.299536	-0.573595	0.358243	0.0740684	0.604286	0.767227	-0.533815	-0.155111	Yes
LC_pos_33	LC	-0.322623	0.0262734	0.0670612	0.836667	0.256966	1	-0.543826	-0.13441	No
GC_221	GC	-1.28741	-0.860252	0.163592	0.435868	0.39726	1	-0.459794	-0.275094	No
hydroxylamine.1	GC01	-0.159098	-0.0974408	0.123715	0.371318	0.342439	1	-0.331507	-0.490327	Yes
s-methyl-l-cysteine	GC	0.319708	-0.216013	0.107474	0.334601	0.319813	1	-0.455763	-0.280116	Yes
ethanolamine	GC	-0.103479	-0.293935	0.505334	0.0570383	0.723749	0.69138	-0.348662	-0.453057	Yes
LC_pos_711	LC	-0.402074	-0.257177	0.0747069	0.188695	0.270107	0.980796	-0.501051	-0.187767	No
CE_cation_15352	CE	-0.0325659	0.0218182	0.877811	0.926959	0.961102	1	-0.548828	-0.103989	No
GC_231	GC	-0.688399	-0.00120046	0.340523	0.998363	0.588795	1	-0.41031	-0.329032	No
LC_pos_34	LC	0.0107973	-0.00151685	0.933157	0.991205	0.99167	1	-0.455478	-0.249783	No
d-ribose	GC01	-0.0782144	-0.159202	0.557924	0.273656	0.764189	1	-0.426062	-0.293061	Yes
CE_cation_19682	CE	0.117678	0.233061	0.677049	0.403752	0.847517	1	-0.361566	-0.400544	No
M000000_A196004-101_MST_1956.6_EITTMS_	GC	0.524847	-0.216141	0.0110147	0.282361	0.152602	1	-0.293445	-0.51296	No
GC_93	GC	-0.198719	-0.179436	0.0413653	0.0874432	0.209423	0.797697	-0.208026	-0.652871	No
LC_pos_398	LC	-0.074966	-0.112224	0.619305	0.439443	0.815878	1	-0.424875	-0.285564	No
succinic acid	GC	-0.232738	-0.0560543	0.259614	0.788583	0.513234	1	-0.427626	-0.280629	Yes
GC_35	GC	-0.432411	-0.213322	0.00479002	0.206171	0.117417	0.997309	-0.33307	-0.432701	No
GC_192	GC	0.491798	-1.85888	0.75848	0.261193	0.896837	1	-0.389899	-0.324383	No
CE_cation_11107	CE	-0.37493	-0.175013	0.11411	0.536252	0.33077	1	-0.53057	-0.0815044	No
GC_118	GC	0.251996	-0.0229186	0.161938	0.897433	0.395012	1	-0.521413	-0.0946055	No
GC01_124	GC01	-0.197571	-0.0880987	0.318483	0.641204	0.563844	1	-0.428613	-0.249454	No
CE_anion_10440	CE	-0.0257711	0.00888531	0.75749	0.924279	0.896317	1	-0.414992	-0.26177	No
GC01_62	GC01	-0.292661	-0.0929627	0.0310969	0.360726	0.190993	1	-0.609959	0.0728878	No
GC_38	GC	-0.574525	-0.292147	0.0152328	0.272574	0.174533	1	-0.317289	-0.417168	No
1099:phosphoric acid	GC	-0.0504401	-0.209444	0.670868	0.166251	0.846627	0.969392	-0.315842	-0.417689	Yes
gibberelin a3	LC	3.65831e-16	-1.23276e-15	1	1	1	1	-0.518236	-0.0748544	Yes
CE_anion_14558	CE	-0.0920056	-0.0131107	0.67739	0.966599	0.847517	1	-0.546182	-0.0264532	No
LC_pos_81	LC	-0.179223	-0.288459	0.264467	0.124947	0.516551	0.899631	-0.315325	-0.408736	No
GC_98	GC	-0.432278	-0.658153	0.196857	0.0456233	0.438885	0.647268	-0.267282	-0.488117	No
GC_12	GC	-0.179211	-0.175451	0.0484678	0.122405	0.218951	0.899631	-0.206037	-0.585317	No
GC01_44	GC01	-0.25315	-0.0423287	0.158662	0.809633	0.390804	1	-0.453416	-0.167248	No
GC_191	GC	0.0258255	-0.32891	0.919716	0.170739	0.983945	0.969392	-0.349358	-0.327025	No
1376:l-dehydroascorbic acid	GC	0.0148868	0.260437	0.917037	0.119641	0.983533	0.888838	-0.625082	0.142323	Yes
LC_pos_457	LC	-0.14867	0.00708819	0.495883	0.971331	0.719423	1	-0.299661	-0.405571	No
M000000_A170001-101_MST_1700.2_EITTMS_	GC	0.300179	-0.613983	0.245008	0.0418162	0.495133	0.639265	-0.17847	-0.61026	No
CE_anion_8665	CE	0.453785	-0.23399	0.142021	0.753463	0.367942	1	-0.391651	-0.250078	No
LC_pos_60	LC	-0.0646648	0.0810425	0.768251	0.75266	0.903476	1	-0.564196	0.0429058	No
LC_neg_882	LC	-0.0816949	-0.106213	0.664038	0.617403	0.842081	1	-0.51608	-0.0346393	No
LC_neg_938	LC	-1.2105	-0.772811	0.00211767	0.0306259	0.101093	0.615165	-0.39672	-0.234672	No
GC_31	GC	-0.822193	0.0231957	0.0187775	0.946888	0.176509	1	-0.493756	-0.0700713	No
d-fucose	GC	0.0451321	-0.149472	0.783821	0.449125	0.911588	1	-0.311662	-0.374269	Yes
GC01_49	GC01	-0.811858	-0.378586	0.0245501	0.392015	0.185872	1	-0.429894	-0.172555	No
M000000_A151002-101_MST_1509.5_EITTMS_	GC01	-0.255029	-0.305191	0.127479	0.0465524	0.346963	0.647268	-0.234266	-0.501151	No
GC01_115	GC01	-0.725256	-0.581298	0.0487383	0.104216	0.218951	0.84358	-0.319772	-0.353998	No
LC_pos_639	LC	-0.225586	0.0418402	0.391077	0.862441	0.63671	1	-0.346436	-0.303215	No
GC_7	GC	-0.463972	-0.297629	0.0221071	0.37954	0.179841	1	-0.303597	-0.372248	No
GC01_8	GC01	-0.349432	-0.062983	0.0217338	0.662343	0.179841	1	-0.43769	-0.145011	No
2'-deoxycytidine-5'-diphosphate	LC	-0.337703	-0.263492	0.123968	0.236567	0.342439	1	-0.439576	-0.141352	Yes
LC_pos_507	LC	0.016531	0.0411097	0.89708	0.790152	0.970241	1	-0.430755	-0.154419	No
GC_99	GC	-0.642617	-0.246838	0.00233961	0.169352	0.101093	0.969392	-0.226888	-0.498435	No
LC_neg_371	LC	-0.258301	-0.111508	0.203021	0.631052	0.444569	1	-0.41125	-0.186046	No
LC_pos_184	LC	6.16227e-16	-1.13967e-15	1	1	1	1	-0.484384	-0.0558654	No
citric acid	GC	0.0796018	0.0852625	0.378842	0.39518	0.624856	1	-0.480175	-0.0571364	Yes
LC_neg_343	LC	-0.368059	-0.0132238	0.0353831	0.929326	0.19581	1	-0.453902	-0.101314	No
CE_anion_21000	CE	-0.101678	-0.0960557	0.658489	0.741875	0.840283	1	-0.379735	-0.226439	No
GC01_33	GC01	-1.07788	-0.284394	0.121588	0.556797	0.339917	1	-0.304132	-0.35195	No
CE_cation_19647	CE	-0.0876835	0.907653	0.910097	0.148971	0.97996	0.935812	-0.457111	-0.0899444	No
CE_cation_13118	CE	-0.516554	-0.379094	0.0259752	0.22565	0.185872	1	-0.210548	-0.505706	No
M000000_A123002-101_CONT_1228.8_EIQTMS_	GC	-0.355532	-0.753195	0.0976287	0.00375336	0.310238	0.339262	-0.128271	-0.642107	No
LC_neg_391	LC	-0.0375557	0.127213	0.837609	0.542674	0.940258	1	-0.467363	-0.0685905	No
GC01_12	GC01	-0.466941	-0.180882	0.031928	0.212906	0.192248	1	-0.384728	-0.206678	No
GC_5	GC	0.0307974	0.0636025	0.767614	0.616885	0.903476	1	-0.417719	-0.149828	No
GC_4	GC	-0.275295	-0.180594	0.0759182	0.452346	0.27147	1	-0.288746	-0.366851	No
LC_neg_707	LC	-0.0107915	-0.0275016	0.954527	0.858512	1	1	-0.283555	-0.36974	No
l-histidine	GC	-0.294386	-0.658059	0.173179	0.000598627	0.408938	0.25307	-0.150447	-0.58432	Yes
LC_neg_333	LC	-0.274659	0.0627093	0.243109	0.763059	0.493189	1	-0.504781	0.0162911	No
GC01_83	GC01	-0.333808	-0.427093	0.112135	0.0876069	0.328234	0.797697	-0.366701	-0.215728	No
GC01_79	GC01	-0.0815688	-0.163741	0.521852	0.177196	0.738308	0.972606	-0.253046	-0.40688	No
GC01_157	GC01	-0.543197	-0.348775	0.4294	0.483309	0.667876	1	-0.337409	-0.26421	No
GC01_32	GC01	-0.104281	-0.057507	0.445106	0.714529	0.682285	1	-0.405564	-0.144	No
suberic acid	GC	-0.0273349	0.427098	0.960981	0.457708	1	1	-0.389639	-0.168103	Yes
CE_anion_6138	CE	0.201115	0.268825	0.495152	0.416709	0.719423	1	-0.443606	-0.075984	No
LC_neg_711	LC	-0.169201	-0.191746	0.285351	0.386882	0.533311	1	-0.435155	-0.0882305	No
CE_cation_14528	CE	-0.584469	0.105104	0.381102	0.607795	0.626315	1	-0.42895	-0.0930179	No
LC_pos_183	LC	6.9567e-16	-9.38389e-16	1	1	1	1	-0.465413	-0.0289602	No
1314:methionine2_2tms	GC	-0.635746	-0.794808	0.0735203	0.0513763	0.268622	0.674107	-0.281328	-0.338238	Yes
GC01_98	GC01	-0.441425	-0.00185435	0.0210734	0.991721	0.179841	1	-0.501992	0.0349013	No
LC_neg_934	LC	0.00602887	-0.407961	0.974508	0.0749779	1	0.767227	-0.340843	-0.231784	No
LC_neg_445	LC	-0.284875	-0.0665444	0.176229	0.758351	0.411183	1	-0.44925	-0.0472751	No
GC_225	GC	-0.0478964	-0.310932	0.81196	0.117483	0.929015	0.876814	-0.200176	-0.463699	No
GC01_93	GC01	-0.129299	-0.0342093	0.363239	0.779007	0.607804	1	-0.393901	-0.136052	No
d-glucurono-6,3-lactone	GC01	-0.445046	1.00171	0.465675	0.174702	0.700234	0.972606	-0.542727	0.116829	Yes
LC_pos_4	LC	0.0262402	0.224631	0.838412	0.113378	0.940258	0.870126	-0.563349	0.151988	No
1251:inositol-1-phosphate, myo-	GC	0.0380174	-0.114646	0.840954	0.573178	0.941012	1	-0.291837	-0.306407	Yes
GC01_178	GC01	-0.0854012	-0.0611158	0.802972	0.856284	0.922624	1	-0.385253	-0.148281	No
GC_120	GC	-0.0476873	-0.48796	0.830567	0.0303544	0.937774	0.615165	-0.0277526	-0.749552	No
GC01_206	GC01	-1.08551	-0.752472	0.0689274	0.0165456	0.258995	0.508243	-0.344156	-0.212356	No
LC_neg_515	LC	-0.0698773	-0.0631971	0.770301	0.794615	0.904242	1	-0.365019	-0.176476	No
GC_2	GC	0.114322	-0.305508	0.611318	0.148761	0.807369	0.935812	-0.29242	-0.295885	No
M000000_A237002-101_MST_2370.2_EITTMS_	GC	-0.235365	-0.382127	0.749489	0.43852	0.891388	1	-0.275662	-0.323545	No
GC_19	GC	-0.426956	-0.248531	0.307424	0.663059	0.551677	1	-0.279367	-0.312712	No
orotic acid	GC	-0.148749	-0.129278	0.272937	0.406325	0.524283	1	-0.406172	-0.0976363	Yes
LC_pos_10	LC	-0.0486224	0.043215	0.645431	0.654037	0.831273	1	-0.326803	-0.231263	No
GC01_97	GC01	-0.277474	-0.244598	0.0488069	0.122734	0.218951	0.899631	-0.355582	-0.179567	No
GC01_39	GC01	-0.0911661	-0.007182	0.626417	0.971736	0.819656	1	-0.352522	-0.183376	No
LC_pos_722	LC	-0.283505	-0.128914	0.270117	0.57808	0.522889	1	-0.414681	-0.0779436	No
LC_neg_9	LC	-0.287776	-0.427753	0.0715072	0.00864621	0.265621	0.484632	-0.294154	-0.276656	No
CE_anion_14702	CE	0.706444	-0.211902	0.0671777	0.525908	0.256966	1	-0.283793	-0.29389	No
GC01_47	GC01	-0.088184	-0.0740994	0.436836	0.554174	0.676243	1	-0.299764	-0.263298	No
CE_cation_9671	CE	-0.833897	-1.73357	0.263949	0.0246162	0.516161	0.569749	-0.247587	-0.350056	No
LC_pos_658	LC	-0.194867	-0.184589	0.491228	0.468261	0.719025	1	-0.40149	-0.0866469	No
GC01_162	GC01	-0.185817	-0.284958	0.425696	0.276272	0.66533	1	-0.22824	-0.378358	No
LC_neg_92	LC	0.0722897	-0.197355	0.816487	0.581835	0.931214	1	-0.435009	-0.0285146	No
GC01_15	GC01	-0.286491	-0.20586	0.112307	0.355539	0.328234	1	-0.334877	-0.193726	No
GC01_66	GC01	-0.541402	-0.405915	0.00918335	0.0469676	0.139638	0.647268	-0.298614	-0.24867	No
GC_89	GC	0.0720636	-0.0742921	0.46152	0.524207	0.696195	1	-0.222568	-0.373275	No
GC01_202	GC01	-0.41407	-0.239492	0.0743307	0.469186	0.269345	1	-0.336791	-0.179626	No
LC_neg_1114	LC	-0.92815	-0.314883	0.178361	0.752254	0.413971	1	-0.549578	0.181092	No
GC_51	GC	-1.32877	-1.01601	0.0051239	0.0656025	0.117417	0.731309	-0.157582	-0.479982	No
GC01_53	GC01	-0.101536	-0.0350822	0.227303	0.682209	0.469317	1	-0.364068	-0.130565	No
LC_neg_359	LC	9.47068e-16	-9.92192e-16	1	1	1	1	-0.408191	-0.0559898	No
GC_172	GC	-0.597353	-0.734123	0.120428	0.033513	0.33899	0.627569	-0.201645	-0.400466	No
GC_241	GC	-1.57506	1.07434	0.277984	0.420386	0.528982	1	-0.527728	0.153085	No
GC_16	GC	-0.176625	0.0919766	0.122658	0.418334	0.341916	1	-0.430291	-0.00275978	No
CE_cation_15685	CE	-0.306851	-0.229191	0.147578	0.311094	0.374585	1	-0.343701	-0.145668	No
GC_204	GC	-0.240278	-0.337707	0.505922	0.518117	0.723953	1	-0.285608	-0.243526	No
CE_cation_13240	CE	0.460087	0.0450457	0.027111	0.780794	0.185872	1	-0.444873	0.0260631	No
GC_34	GC	-0.180204	-0.15108	0.108933	0.177544	0.322244	0.972606	-0.0726998	-0.600253	No
d-glucose	GC01	-0.00343487	-0.0185008	0.966377	0.83206	1	1	-0.342517	-0.142884	Yes
LC_pos_64	LC	-0.217422	-0.115476	0.415412	0.653442	0.661326	1	-0.247604	-0.301608	No
GC01_7	GC01	-0.160692	0.10966	0.2266	0.631896	0.46912	1	-0.485928	0.10427	No
M000000_A197003-101_MST_1967.6_EITTMS_	GC	-1.52676	-1.13691	0.0881383	0.28921	0.291048	1	-0.296425	-0.2126	No
CE_cation_2505	CE	0.553355	0.287498	0.00453434	0.704472	0.117417	1	-0.343276	-0.132053	No
GC01_205	GC01	-0.465613	-0.160253	0.0379169	0.463303	0.202265	1	-0.294456	-0.213592	No
nicotianamine	GC	0.428247	-0.588704	0.170226	0.124184	0.406709	0.899631	-0.135423	-0.479995	Yes
LC_neg_308	LC	-0.0749211	0.197402	0.70855	0.446067	0.870703	1	-0.489676	0.11967	No
CE_cation_5324	CE	0.0277842	-0.34415	0.942473	0.380838	0.995071	1	-0.26714	-0.254044	No
LC_neg_223	LC	-0.183316	-0.126548	0.323973	0.554353	0.570511	1	-0.307491	-0.18495	No
"PR_MST_Sugar (Hexose, ketose)_2222.4"	GC	1.02891	0.254026	0.361779	0.867119	0.607804	1	-0.40945	-0.0110317	No
GC_30	GC	-0.0354607	-0.0593779	0.783362	0.707702	0.911588	1	-0.260863	-0.261867	No
CE_anion_14992	CE	-0.260281	-0.297589	0.626707	0.537677	0.819656	1	-0.2487	-0.282004	No
GC_108	GC	-0.75528	-0.430485	0.548416	0.730535	0.760285	1	-0.15004	-0.446175	No
GC01_40	GC01	-0.618557	-0.427581	0.012779	0.0135481	0.165734	0.484632	-0.313681	-0.168965	No
GC01_69	GC01	-0.572049	-0.512648	0.0135775	0.0129685	0.165734	0.484632	-0.12545	-0.486107	No
GC_244	GC	0.840837	0.813169	0.473469	0.541683	0.706081	1	-0.303111	-0.180548	No
l-5-oxoproline	GC	-0.106752	-0.107064	0.407201	0.391718	0.652725	1	-0.3552	-0.0919251	Yes
M000606_A180002-101_MST_1803.4_EITTMS_	GC	-1.76916	-0.771537	0.0776321	0.410659	0.27305	1	-0.289683	-0.199794	No
l-cysteine	GC	0.0202076	-0.0940465	0.949795	0.670502	1	1	-0.324354	-0.137948	Yes
GC_71	GC	-0.144763	-0.117758	0.296633	0.378774	0.541784	1	-0.273286	-0.223645	No
l-ornithine	GC	0.0884359	-0.356647	0.667034	0.148813	0.845221	0.935812	-0.199514	-0.347479	Yes
1107:threonic acid-1,4-lactone	GC01	-0.714979	-0.335388	0.0532174	0.356719	0.224895	1	-0.189177	-0.361617	Yes
GC01_185	GC01	-3.26231	-0.540798	0.0792688	0.776469	0.274142	1	-0.365586	-0.0613947	No
GC_54	GC	0.173266	-0.110034	0.592551	0.580253	0.79479	1	-0.20301	-0.327078	No
LC_neg_1106	LC	1.2172e-15	0.183057	1	0.71651	1	1	-0.507987	0.191678	No
CE_anion_14169	CE	-0.087447	-0.171798	0.89278	0.763971	0.969461	1	-0.237815	-0.2645	No
CE_cation_20206	CE	0.578637	-0.120887	0.145378	0.715671	0.371904	1	-0.254855	-0.23184	No
d-melezitose	LC	-0.611575	-0.440384	0.0384974	0.132663	0.202817	0.899631	-0.310125	-0.137619	Yes
CE_cation_16877	CE	0.264817	0.21329	0.0843072	0.165962	0.28145	0.969392	-0.459257	0.117039	No
M000000_A185003-101_MST_1848.6_EITTMS_	GC01	0.132646	-0.0806467	0.344549	0.615625	0.590988	1	-0.0865765	-0.499268	No
LC_pos_15	LC	-0.109758	0.0213833	0.580695	0.919948	0.78276	1	-0.33674	-0.0731163	No
GC01_59	GC01	-0.582202	0.0847845	0.0565127	0.790603	0.234557	1	-0.378803	-0.00123537	No
4-pyridoxic acid	LC	-0.011847	-0.285954	0.970437	0.410031	1	1	-0.302478	-0.128745	Yes
glycolic acid	GC	-0.120271	-0.0933588	0.463993	0.597801	0.698963	1	-0.310241	-0.111327	Yes
LC_neg_369	LC	-0.324882	-0.385085	0.141958	0.111461	0.367942	0.863557	-0.251102	-0.209044	No
GC01_199	GC01	-0.90058	-0.440137	0.274431	0.585841	0.525913	1	-0.370855	-0.00496878	No
CE_cation_20120	CE	0.37334	0.153076	0.121085	0.40041	0.339917	1	-0.280706	-0.156735	No
CE_anion_10394	CE	-0.0194477	-0.0155014	0.83753	0.878354	0.940258	1	-0.270365	-0.172366	No
1216:sinapic acid, cis-.1	GC01	-0.585162	-0.36157	0.0791496	0.221006	0.274142	1	-0.395811	0.0396809	Yes
GC_28	GC	-1.55744	-0.260871	0.00477798	0.585813	0.117417	1	-0.157246	-0.361775	No
GC_64	GC	-0.56236	-0.0727493	0.00176231	0.705787	0.101093	1	-0.341628	-0.0440767	No
GC01_3	GC01	-0.16858	0.0115018	0.202526	0.934336	0.444569	1	-0.307716	-0.098634	No
1-butylamine	GC	-0.0105213	-0.0684071	0.907036	0.516055	0.977316	1	-0.118824	-0.413697	Yes
CE_anion_9066	CE	-0.211715	-0.444964	0.513096	0.205228	0.732287	0.997309	-0.154716	-0.352439	No
palmitic acid.1	GC01	-0.15839	0.0822623	0.675808	0.803696	0.847517	1	-0.272952	-0.152546	Yes
GC01_82	GC01	-0.149763	-0.0663468	0.123625	0.496231	0.342439	1	-0.253725	-0.184345	No
LC_pos_257	LC	7.30524e-16	-5.85704e-16	1	1	1	1	-0.392255	0.0518039	No
guanine	LC	7.10328e-16	0.0633835	1	0.794227	1	1	-0.348792	-0.0172025	Yes
d-maltose	GC	0.25545	0.132665	0.673754	0.804957	0.847517	1	-0.365219	0.0129777	Yes
GC_218	GC	-0.313704	-0.330945	0.418008	0.623122	0.664159	1	-0.195426	-0.271708	No
LC_pos_248	LC	-0.0129983	-0.0257179	0.960577	0.929288	1	1	-0.344631	-0.018531	No
carbamoyl aspartic acid.1	LC	-0.301411	6.13028e-05	0.62639	0.99993	0.819656	1	-0.350299	-0.00401342	Yes
l-ascorbic acid	GC	0.277086	-0.0909701	0.0133679	0.390727	0.165734	1	0.0296959	-0.645816	Yes
d-fructose	GC	0.0054878	-0.533333	0.988171	0.258479	1	1	-0.262249	-0.152299	Yes
GC01_179	GC01	-2.10611	-1.69176	0.0180564	0.106878	0.176164	0.848247	-0.314113	-0.0627712	No
GC_29	GC	-0.878506	-0.529194	0.00155809	0.0435543	0.101093	0.647268	-0.098229	-0.416672	No
GC_112	GC	0.059923	-0.672571	0.862549	0.0747474	0.954959	0.767227	-0.173631	-0.287485	No
adenosine	GC	0.29603	0.334999	0.0246348	0.0199462	0.185872	0.525072	-0.446405	0.179144	Yes
LC_pos_112	LC	-0.0525394	0.0483215	0.568723	0.587617	0.77461	1	-0.315172	-0.0422325	No
LC_neg_1028	LC	-0.247739	0.389672	0.587246	0.38509	0.789627	1	-0.398929	0.0996671	No
LC_neg_123	LC	-0.0484026	-0.317788	0.829276	0.279404	0.937618	1	-0.190984	-0.247258	No
LC_pos_254	LC	4.26249e-16	-1.16006e-15	1	1	1	1	-0.496386	0.273151	No
l-homoserine	GC	-0.0332973	-0.174061	0.800183	0.315012	0.921199	1	-0.230564	-0.171871	Yes
GC01_201	GC01	0.211927	-0.753922	0.855967	0.595937	0.95062	1	-0.286926	-0.0695074	No
LC_neg_669	LC	0.0484185	-0.00931284	0.786084	0.953014	0.911588	1	-0.489415	0.272787	No
GC01_215	GC01	-1.34677	-0.175107	0.29007	0.876037	0.535084	1	-0.232011	-0.15942	No
CE_cation_7020	CE	-0.227094	-0.597594	0.334766	0.0283248	0.585661	0.61446	-0.113844	-0.352941	No
1204:galactonic acid	GC	0.278335	-0.573481	0.304133	0.0705711	0.549021	0.76399	-0.0872926	-0.393958	Yes
campesterol	GC	0.265954	-0.00244985	0.248278	0.991991	0.498701	1	-0.161684	-0.266871	Yes
3-cyano-l-alanine	GC	-0.256382	-0.250506	0.153258	0.0878987	0.381855	0.797697	-0.0807448	-0.40145	Yes
LC_neg_174	LC	0.0103126	0.0314308	0.955345	0.870084	1	1	-0.304933	-0.020233	No
GC_49	GC	0.0235633	-0.0366351	0.808154	0.716083	0.925766	1	-0.118687	-0.334587	No
CE_anion_10621	CE	0.525378	-0.254715	0.137722	0.485489	0.36141	1	-0.163449	-0.256951	No
GC_234	GC	1.7504	-0.364483	0.285115	0.762096	0.533311	1	-0.303009	-0.0192125	No
CE_anion_16774	CE	0.341771	-0.114456	0.129699	0.638559	0.350532	1	-0.135155	-0.30275	No
LC_pos_89	LC	-0.10726	0.0896762	0.391906	0.53126	0.63671	1	-0.362331	0.0836132	No
l-tryptophane	GC	-0.196404	-0.161362	0.23333	0.338277	0.47812	1	-0.27324	-0.0652548	Yes
CE_cation_13288	CE	0.569464	0.0383332	0.00636884	0.826265	0.126367	1	-0.413197	0.171984	No
GC_44	GC	-0.456173	-0.307599	0.0231435	0.0823662	0.183681	0.790757	-0.138899	-0.286939	No
adenine	LC	-0.0399441	0.0379813	0.930368	0.761505	0.990734	1	-0.42779	0.203138	Yes
GC_210	GC	0.637964	0.232981	0.20806	0.650349	0.446864	1	-0.207285	-0.168915	No
CE_cation_6899	CE	-0.185168	-0.607593	0.409632	0.0200089	0.655976	0.525072	-0.104587	-0.340343	No
GC01_197	GC01	0.932729	-1.07076	0.510492	0.52579	0.729851	1	-0.296531	-0.0143451	No
GC01_125	GC01	-0.246397	-0.314555	0.216836	0.171527	0.458865	0.969392	-0.0855444	-0.365266	No
LC_pos_516	LC	-0.19818	-0.113217	0.593765	0.722784	0.795073	1	-0.327969	0.0499854	No
GC_243	GC	1.0468	0.444413	0.320909	0.721213	0.566904	1	-0.350875	0.0892846	No
GC_213	GC	-1.37577	0.185427	0.0540711	0.75115	0.226153	1	-0.33441	0.0631787	No
LC_neg_370	LC	0.419875	0.00591519	0.0451005	0.976163	0.213309	1	-0.279073	-0.0285578	No
CE_anion_20515	CE	0.322622	0.0356109	0.266071	0.907745	0.518115	1	-0.222845	-0.121955	No
CE_anion_218	CE	0.124706	-0.170512	0.593522	0.635427	0.795073	1	-0.238545	-0.0942592	No
2-aminobutyric acid	GC	-0.294919	-0.362867	0.302196	0.21373	0.54813	1	0.01396	-0.518407	Yes
LC_neg_306	LC	-0.52374	-0.201588	0.0166804	0.363857	0.176164	1	-0.29118	-0.00203226	No
allantoin	GC	-0.0204246	-0.322923	0.88911	0.0589088	0.967927	0.70474	0.0799988	-0.618983	Yes
GC_205	GC	0.166059	0.0163831	0.289058	0.938667	0.534428	1	-0.158515	-0.212537	No
CE_cation_3887	CE	0.0772963	-0.598234	0.822952	0.0822225	0.933761	0.790757	-0.129292	-0.254652	No
l-homocystine	LC	0.0374759	-0.0475163	0.73706	0.697345	0.887091	1	-0.109316	-0.282124	Yes
LC_pos_567	LC	-0.210498	-0.143484	0.154745	0.556792	0.383998	1	-0.347417	0.121704	No
CE_cation_16506	CE	-0.702199	-0.342574	0.0193636	0.314205	0.177718	1	-0.284024	0.016957	No
LC_neg_375	LC	-0.0771745	0.0310561	0.669905	0.894052	0.846324	1	-0.291985	0.032673	No
glutaric acid.1	GC01	-0.556038	-0.106218	0.339896	0.848961	0.588795	1	-0.235555	-0.0611961	Yes
uracil	GC01	-0.0525356	-0.203785	0.751606	0.220501	0.892531	1	-0.195597	-0.127746	Yes
LC_neg_646	LC	-0.91098	-0.590732	0.00751653	0.0456446	0.131499	0.647268	-0.226403	-0.075539	No
LC_pos_627	LC	-0.0519583	0.0418	0.818176	0.882772	0.932194	1	-0.366148	0.162714	No
GC_21	GC	-0.525681	-0.237838	0.012389	0.320063	0.165734	1	-0.0584117	-0.353661	No
5,6-dihydrouracil.1	GC01	-0.0174468	-0.01186	0.901903	0.936483	0.973074	1	-0.325504	0.0976364	Yes
LC_neg_88	LC	-0.00439576	-0.286582	0.983853	0.265928	1	1	-0.113347	-0.259692	No
CE_anion_3443	CE	-0.0770719	-0.553059	0.747799	0.0490621	0.891114	0.659851	-0.0722363	-0.328492	No
LC_pos_133	LC	0.112877	0.217853	0.54913	0.195976	0.760369	0.980796	-0.426354	0.273366	No
CE_cation_2031	CE	0.0246857	-0.41195	0.940427	0.319183	0.9942	1	-0.265747	0.00228366	No
LC_pos_29	LC	0.182047	0.00981165	0.340431	0.962676	0.588795	1	-0.207625	-0.0932375	No
CE_cation_14849	CE	-0.648807	-0.551939	0.00570819	0.0843044	0.118354	0.790757	0.0433089	-0.516236	No
GC_224	GC	-0.272316	-1.03104	0.637822	0.158747	0.829313	0.956598	-0.131447	-0.22075	No
CE_cation_11608	CE	-0.0985639	-0.145556	0.4644	0.297876	0.698963	1	-0.117152	-0.239073	No
uridine	GC	0.366424	0.300272	0.0983116	0.224699	0.311522	1	-0.370022	0.190434	Yes
CE_anion_14967	CE	0.164915	0.253265	0.792369	0.630648	0.914316	1	-0.233869	-0.0393633	No
M000013_A157008-101_MST_1566.3_EISTR_	GC	-0.107571	-0.233011	0.647178	0.271745	0.831273	1	-0.11747	-0.232149	No
LC_pos_447	LC	-0.120893	-0.227584	0.481894	0.205556	0.713439	0.997309	-0.0418195	-0.352587	No
naringenin	GC	0.731376	-2.85825	0.594228	0.0298959	0.795073	0.615165	-0.122393	-0.215103	Yes
LC_neg_950	LC	-0.949512	-0.832319	0.013172	0.097612	0.165734	0.824795	-0.209245	-0.0659244	No
GC01_43	GC01	-0.240709	0.214324	0.422553	0.41388	0.66533	1	-0.277525	0.0496912	No
LC_pos_234	LC	0.0354947	-0.415612	0.937925	0.388003	0.992846	1	-0.136206	-0.186552	No
d-galacturonic acid	GC	0.76455	1.36259	0.133692	0.0115311	0.357172	0.484632	-0.481011	0.396371	Yes
GC_88	GC	-0.0891978	-0.0590537	0.492313	0.643446	0.719025	1	-0.0625971	-0.308125	No
LC_neg_496	LC	5.88433e-16	-1.1369e-15	1	1	1	1	-0.270164	0.0466975	No
3-hydroxykynurenine	LC	-0.0240583	0.0408486	0.785234	0.707586	0.911588	1	-0.11783	-0.209473	Yes
GC01_51	GC01	-0.300422	0.161773	0.372762	0.62197	0.61886	1	-0.426885	0.314297	No
GC01_60	GC01	0.0383142	0.157225	0.889398	0.60377	0.967927	1	-0.237494	-0.00379844	No
CE_cation_17627	CE	0.255796	-0.0121591	0.307668	0.945852	0.551677	1	-0.353399	0.19392	No
LC_pos_196	LC	-0.139509	-0.25957	0.559882	0.172787	0.765485	0.969392	-0.227079	-0.0193917	No
quercetin-3-o-glucoside	LC	-0.0124122	-0.0124122	0.942034	0.946545	0.995071	1	-0.433118	0.328732	Yes
GC_94	GC	-0.431305	-0.0353343	0.077057	0.867774	0.27305	1	-0.0488588	-0.319693	No
GC_48	GC	-0.823326	0.156209	0.00343536	0.755191	0.108854	1	-0.161689	-0.128234	No
GC_83	GC	-0.398207	-0.224924	0.166516	0.336295	0.401365	1	-0.0642038	-0.292284	No
LC_neg_823	LC	-0.844175	-0.816459	0.0333763	0.115476	0.193778	0.873854	-0.185188	-0.08706	No
CE_cation_5835	CE	0.278459	-0.0773877	0.391287	0.822844	0.63671	1	-0.291706	0.0943798	No
LC_pos_902	LC	8.41319e-16	-1.68706e-15	1	1	1	1	-0.398325	0.275467	No
LC_neg_993	LC	1.37463e-15	-1.65725e-15	1	1	1	1	-0.498453	0.446668	No
1112:34294-79-6	GC	-0.432551	-0.688302	0.189316	0.0324666	0.429593	0.626047	-0.0451351	-0.315496	Yes
GC_238	GC	-0.416479	-1.37266	0.733081	0.278712	0.885466	1	-0.174657	-0.0957696	No
LC_pos_485	LC	5.8139e-16	-6.53401e-16	1	1	1	1	-0.240824	0.0160775	No
CE_cation_11228	CE	0.719832	1.01664	0.013023	0.00756163	0.165734	0.484632	-0.372329	0.23998	No
lactic acid.1	GC	-0.240741	0.297098	0.392388	0.264801	0.63671	1	-0.274595	0.0748729	Yes
LC_pos_742	LC	8.57872e-16	-7.78213e-16	1	1	1	1	-0.388185	0.269227	No
GC01_5	GC01	-0.0280787	0.172138	0.926041	0.36685	0.98798	1	-0.156886	-0.120577	No
CE_anion_20508	CE	0.437723	0.00377878	0.29997	0.99344	0.545475	1	-0.159436	-0.109778	No
LC_pos_150	LC	-0.0943232	0.0252996	0.652419	0.923408	0.834501	1	-0.181662	-0.0708085	No
GC01_46	GC01	-0.399965	0.00781382	0.420999	0.975755	0.66533	1	-0.215985	-0.00699149	No
LC_neg_201	LC	-0.154886	-0.0833532	0.158576	0.497392	0.390804	1	-0.164478	-0.0929365	No
GC_155	GC	0.337826	-0.0972609	0.00840287	0.396071	0.136715	1	0.0974413	-0.534823	No
LC_neg_415	LC	-0.219023	-0.00473246	0.125632	0.978783	0.344114	1	-0.294258	0.127104	No
trans-caffeic acid	GC	-0.231404	-0.106786	0.639477	0.817199	0.830072	1	-0.327616	0.184022	Yes
GC_236	GC	-0.0983057	-1.74926	0.892681	0.0252132	0.969461	0.569749	-0.0263698	-0.324724	No
GC_42	GC	-0.0146088	0.104897	0.91787	0.63711	0.983778	1	-0.198893	-0.0331759	No
1216:sinapic acid, cis-	GC	0.891231	2.957	0.633433	0.0647336	0.825137	0.731309	-0.241127	0.040349	Yes
uridine-5'-diphosphate-n-acetylgalactosamine	LC	-0.426946	-0.118642	0.0753223	0.624533	0.270411	1	-0.135356	-0.137511	Yes
LC_neg_238	LC	-0.104032	-0.250297	0.606107	0.237414	0.805023	1	-0.155482	-0.103499	No
LC_pos_738	LC	-0.1909	-0.313847	0.285589	0.169906	0.533311	0.969392	-0.198699	-0.0287529	No
CE_cation_5833	CE	0.340894	0.0532023	0.214654	0.874985	0.456259	1	-0.281863	0.111772	No
GC_222	GC	-1.14162	0.879315	0.0939874	0.255289	0.302807	1	-0.240671	0.0422569	No
LC_pos_962	LC	8.47039e-16	-9.97491e-16	1	1	1	1	-0.411004	0.330871	No
GC_223	GC	0.389983	-0.559665	0.181764	0.0922156	0.417289	0.802325	-0.0307126	-0.310645	No
GC_39	GC	0.0674906	-0.00442946	0.681163	0.979776	0.849394	1	-0.159592	-0.090015	No
itaconic acid	GC	-0.775443	-0.243841	0.00368864	0.364987	0.109117	1	-0.141827	-0.118987	Yes
GC01_204	GC01	0.552627	-0.0382285	0.122728	0.940361	0.341916	1	0.0357104	-0.416691	No
LC_neg_624	LC	-0.871712	-1.03216	0.0101779	0.00592709	0.147852	0.401807	-0.177104	-0.0559442	No
CE_anion_12585	CE	-0.0896558	0.0415187	0.68129	0.815442	0.849394	1	-0.142258	-0.11208	No
LC_neg_55	LC	-0.210305	-0.347515	0.202895	0.0257422	0.444569	0.573734	-0.086083	-0.20441	No
M000000_A159001-111_IS (QUAN)_1594.8_EITTMS_	GC	-0.67009	-0.0159718	0.00655177	0.947987	0.12843	1	-0.185828	-0.0347507	No
LC_neg_268	LC	-0.0346266	0.0246805	0.849022	0.909003	0.946136	1	-0.26419	0.100989	No
LC_pos_630	LC	-0.185459	-0.0945433	0.530835	0.748402	0.745828	1	-0.261156	0.100614	No
maltotetraose	LC	-0.576003	-0.236143	0.0527683	0.579343	0.224749	1	-0.290419	0.150467	Yes
LC_pos_300	LC	-0.132246	-0.13967	0.544219	0.582976	0.758086	1	-0.18992	-0.0157422	No
CE_cation_2446	CE	-1.40862	-1.25413	0.14435	0.222764	0.370622	1	-0.132273	-0.112781	No
l-aspartic acid	GC	0.365496	0.347128	0.0180645	0.021298	0.176164	0.541435	-0.356076	0.26698	Yes
LC_pos_175	LC	-0.127077	-0.158172	0.621397	0.551387	0.817971	1	-0.0752375	-0.202283	No
CE_cation_1716	CE	0.508771	0.246152	0.0082926	0.235642	0.136284	1	-0.37649	0.306788	No
GC01_184	GC01	0.00676498	-0.199574	0.989048	0.680741	1	1	-0.248012	0.0903076	No
LC_neg_703	LC	-0.0756924	0.473925	0.777924	0.130329	0.909255	0.899631	-0.32106	0.214671	No
CE_anion_11601	CE	0.736004	0.125145	0.11164	0.85165	0.327868	1	-0.148458	-0.0758153	No
CE_cation_16927	CE	0.463446	0.0347665	0.077211	0.925101	0.27305	1	-0.291687	0.166572	No
l-lysine	GC	-0.446247	-0.839737	0.101778	0.00130921	0.317837	0.25307	0.0108496	-0.342159	Yes
CE_cation_15991	CE	0.572938	0.196944	0.0428894	0.546425	0.209837	1	-0.296987	0.180989	No
GC_8	GC	-0.265927	-0.368609	0.15792	0.0641056	0.39048	0.731309	-0.0227148	-0.282329	No
LC_pos_376	LC	-0.207889	0.0545924	0.285898	0.737548	0.533311	1	-0.124669	-0.109284	No
CE_cation_6492	CE	0.512932	0.19924	0.00981194	0.310886	0.146459	1	-0.366345	0.299384	No
glyceric acid	GC	0.300987	-0.297733	0.427199	0.464494	0.667037	1	0.0434322	-0.392062	Yes
kaempferol-3-o-rutinoside	LC	-0.797185	-1.0119	0.104575	0.0375798	0.319813	0.639245	-0.120245	-0.113544	Yes
GC01_4	GC01	-0.233796	-0.340642	0.502302	0.171726	0.720675	0.969392	-0.0515858	-0.228964	No
alpha-tocopherol	GC	-0.169429	0.123364	0.54752	0.68424	0.760285	1	-0.292946	0.179881	Yes
sinapic acid.1	GC01	-0.296444	0.151806	0.59195	0.739983	0.794639	1	-0.151357	-0.0589723	Yes
sinapic acid	GC	0.162835	0.125602	0.48885	0.60891	0.718481	1	-0.214652	0.0489624	Yes
glycero-3-phosphate	GC	-0.0403115	-0.0540448	0.748163	0.657522	0.891114	1	-0.244016	0.100878	Yes
GC01_203	GC01	-0.654078	-0.686676	0.141434	0.143395	0.367592	0.92581	-0.0551188	-0.218119	No
CE_anion_349	CE	0.901344	-0.225265	0.379336	0.8034	0.624856	1	-0.049698	-0.224968	No
CE_anion_14692	CE	0.472123	-0.288807	0.424215	0.636772	0.66533	1	-0.104937	-0.124079	No
CE_anion_11709	CE	0.412845	-0.230394	0.347904	0.654828	0.594579	1	-0.145055	-0.0532895	No
GC01_210	GC01	-1.77141	-1.45345	0.196918	0.201237	0.438885	0.99216	-0.177913	0.00277786	No
CE_anion_13750	CE	1.61745	-0.168969	0.152021	0.894453	0.380468	1	-0.0481826	-0.212858	No
LC_pos_974	LC	-0.410659	-0.249687	0.166032	0.336573	0.401365	1	-0.136925	-0.0609791	No
LC_neg_933	LC	0.0303449	-0.399586	0.830457	0.0444028	0.937774	0.647268	-0.0682549	-0.170859	No
M000427_A122003-101_MST_1209.5_EIQTMS_	GC	0.348232	0.0332755	0.172062	0.921315	0.408493	1	0.118291	-0.485832	No
LC_pos_322	LC	-0.0451052	-0.167357	0.740014	0.415666	0.887091	1	-0.0787913	-0.15274	No
serotonin	GC	0.0459573	0.0317565	0.822874	0.863964	0.933761	1	-0.172077	0.00566148	Yes
GC_47	GC	-0.762486	0.19915	0.0269406	0.611973	0.185872	1	-0.145339	-0.0371877	No
LC_pos_205	LC	-0.257153	-0.192805	0.189974	0.353346	0.430064	1	-0.0951476	-0.12087	No
GC01_26	GC01	-0.0982433	-0.126237	0.717795	0.476378	0.876108	1	-0.173223	0.0121957	No
GC_201	GC	0.227296	-0.319606	0.135708	0.106511	0.358749	0.848247	0.0807817	-0.415665	No
GC_226	GC	0.756874	-0.628319	0.202871	0.550017	0.444569	1	-0.0432522	-0.204123	No
LC_neg_49	LC	-0.448482	-0.571362	0.57734	0.46798	0.780965	1	-0.107965	-0.0923493	No
LC_pos_288	LC	4.36098e-16	-6.75802e-16	1	1	1	1	-0.299025	0.234337	No
LC_pos_538	LC	8.14849e-16	-5.7139e-16	1	1	1	1	-0.273289	0.191432	No
CE_cation_11615	CE	0.115784	-0.0417019	0.69768	0.847745	0.861248	1	0.00403514	-0.276761	No
CE_anion_14295	CE	-0.0414137	-0.736857	0.913072	0.151613	0.981362	0.941505	0.0637586	-0.374678	No
GC01_200	GC01	0.246663	-0.41029	0.843809	0.774589	0.942379	1	-0.00771942	-0.24716	No
LC_pos_954	LC	-0.633911	-0.345505	0.114255	0.472175	0.33077	1	-0.207057	0.0905971	No
GC_46	GC	-0.978828	-0.19923	0.0698662	0.611649	0.261316	1	-0.256819	0.175075	No
M000000_A177004-101_MST_1770.9_EITTMS_	GC	0.111647	-0.127202	0.432221	0.372926	0.669736	1	0.00511955	-0.267296	No
GC_173	GC	0.153013	-0.11221	0.277148	0.444496	0.52801	1	0.0657741	-0.367178	No
LC_pos_367	LC	-0.0557227	-0.119004	0.740969	0.535703	0.887091	1	-0.0765236	-0.122825	No
l-alanine	GC	-0.218668	-0.208917	0.355921	0.360693	0.603211	1	0.0434982	-0.323291	Yes
CE_anion_13493	CE	0.342974	-0.551114	0.547155	0.45085	0.760285	1	-0.0271862	-0.20261	No
CE_anion_6185	CE	0.354673	-0.350989	0.428906	0.333612	0.66778	1	-0.0926426	-0.0890419	No
trans-aconitic acid	GC	-0.302935	-0.010427	0.305855	0.971309	0.549864	1	-0.154555	0.0165125	Yes
glycerol	GC	0.125316	0.140024	0.596613	0.611208	0.797609	1	-0.25935	0.193908	Yes
LC_neg_160	LC	0.149442	-0.283048	0.58016	0.344661	0.78276	1	0.0541089	-0.335179	No
LC_neg_450	LC	6.32616e-16	-5.9824e-16	1	1	1	1	-0.274468	0.221159	No
GC_80	GC	-0.692307	-0.331521	0.0604558	0.331973	0.242868	1	0.048104	-0.322863	No
GC_3	GC	-0.376319	-0.0643057	0.0260244	0.760136	0.185872	1	-0.0369397	-0.175506	No
GC_233	GC	-2.56756	-1.22888	0.0531784	0.38371	0.224895	1	-0.136298	-0.00758989	No
GC_216	GC	0.006944	0.384116	0.986774	0.307724	1	1	-0.280165	0.238678	No
GC_122	GC	-0.357933	-0.165885	0.144263	0.470395	0.370622	1	-0.104128	-0.0587261	No
LC_pos_680	LC	-0.843105	-0.79605	0.0320219	0.0105406	0.192248	0.484632	-0.0632682	-0.124861	No
LC_pos_38	LC	-0.228621	-0.157281	0.114707	0.273835	0.331355	1	-0.00456748	-0.223681	No
GC01_174	GC01	-0.568072	-0.613895	0.123584	0.0337678	0.342439	0.627569	-0.0499277	-0.145592	No
GC01_56	GC01	-0.0801022	0.00469312	0.510974	0.970657	0.729899	1	-0.314525	0.301771	No
CE_cation_6179	CE	1.42762	-0.0280225	0.0110716	0.944405	0.152602	1	-0.0550313	-0.135312	No
LC_neg_173	LC	-0.00268115	-0.152094	0.99002	0.54481	1	1	-0.0525165	-0.13938	No
GC01_129	GC01	-0.177816	-0.159973	0.2864	0.322839	0.533311	1	-0.0465296	-0.147568	No
LC_pos_749	LC	-0.150925	0.235072	0.552535	0.43737	0.761064	1	-0.266949	0.228702	No
LC_neg_315	LC	-0.754221	-0.942444	0.0182822	0.00837852	0.176509	0.484632	-0.109955	-0.0271306	No
GC01_189	GC01	-0.191417	-0.256819	0.565922	0.389072	0.771798	1	0.01139	-0.226117	No
5,6-dihydrouracil	GC	-0.602537	0.00214799	0.0054251	0.992132	0.117688	1	-0.208287	0.146848	Yes
(s)-2-(anilinomethyl)pyrrolidine	LC	0.133661	0.0672194	0.568936	0.765866	0.77461	1	-0.196535	0.128542	Yes
l-glutamine	GC	-0.0757324	-0.204718	0.721219	0.373011	0.878969	1	-0.0163137	-0.175112	Yes
CE_cation_6695	CE	0.559358	0.255483	0.00489016	0.203814	0.117417	0.997309	-0.334604	0.366364	No
l-threonic acid	GC	0.101857	-0.156531	0.734682	0.675455	0.886563	1	-0.0334918	-0.139417	Yes
GC_169	GC	0.139834	-0.16389	0.461093	0.395346	0.696195	1	0.0974209	-0.358343	No
GC01_54	GC01	-0.357645	0.0988126	0.343624	0.751719	0.590988	1	-0.205056	0.152865	No
GC_56	GC	-0.235508	-0.159706	0.015595	0.115037	0.17556	0.873854	0.117	-0.389639	No
CE_anion_217	CE	0.149362	0.157486	0.253164	0.48969	0.504159	1	-0.192491	0.134594	No
naringenin-7-o-glucoside	LC	3.05497e-16	-8.71571e-16	1	1	1	1	-0.221524	0.184588	Yes
1315:tetradecanoate_1tms.1	GC01	0.0800775	0.164943	0.669985	0.334711	0.846324	1	-0.270996	0.270524	Yes
CE_cation_9216	CE	0.092953	-0.356802	0.784858	0.35706	0.911588	1	0.0393397	-0.25371	No
CE_cation_11450	CE	-1.11688	-3.20901	0.26543	0.0129609	0.51781	0.484632	0.041979	-0.257524	No
LC_pos_667	LC	-0.77366	-0.742011	0.0271242	0.0111801	0.185872	0.484632	-0.13042	0.034915	No
CE_anion_267	CE	0.238524	-0.142295	0.318028	0.671965	0.563844	1	-0.0889253	-0.0295456	No
GC_10	GC	-0.27325	-0.193017	0.0249095	0.260501	0.185872	1	0.0706049	-0.296996	No
LC_pos_247	LC	0.291784	-0.035761	0.552905	0.945383	0.761064	1	-0.113586	0.0142198	No
LC_pos_770	LC	-0.0998863	-0.42138	0.732425	0.147663	0.885466	0.935812	0.0135625	-0.200468	No
M000000_A159001-111_IS (QUAN)_1594.8_EITTMS_.1	GC01	-0.185394	0.0320631	0.340003	0.835524	0.588795	1	-0.299357	0.328353	No
CE_anion_6091	CE	0.511415	0.31973	0.210141	0.383263	0.448687	1	-0.159863	0.0934217	No
LC_pos_686	LC	-0.132626	0.0631538	0.518579	0.812293	0.734955	1	-0.186264	0.149439	No
GC_163	GC	0.64057	-0.350239	0.376551	0.641261	0.62261	1	-0.028883	-0.114917	No
GC_135	GC	-0.0365442	-0.34227	0.865532	0.160458	0.955374	0.957789	0.165211	-0.4413	No
LC_neg_127	LC	-0.547512	-0.341048	0.396355	0.605628	0.639752	1	-0.0995376	0.00665243	No
CE_anion_15407	CE	-0.244163	0.166543	0.644776	0.707653	0.831273	1	-0.199377	0.177579	No
M000000_A148002-101_MST_1478.4_EIQTMS_.1	GC01	-0.189074	-0.24143	0.195541	0.170302	0.437613	0.969392	0.0722503	-0.278467	No
LC_pos_737	LC	-0.394462	-0.353763	0.148429	0.217484	0.374789	1	-0.138794	0.0790096	No
CE_anion_7180	CE	0.358882	-0.460984	0.440841	0.447734	0.678569	1	0.0051911	-0.1624	No
GC01_121	GC01	-0.0963796	-0.150703	0.638169	0.44239	0.829313	1	-0.0442248	-0.0777409	No
GC01_42	GC01	-0.119882	0.0215461	0.438363	0.865049	0.676676	1	-0.251098	0.272915	No
LC_pos_558	LC	-0.00314104	-0.375202	0.989095	0.104855	1	0.844554	0.0178867	-0.181148	No
GC_167	GC	1.12331	0.00335369	0.002415	0.994622	0.101093	1	-0.0424956	-0.0762604	No
CE_anion_5405	CE	-1.26001	0.648266	0.293753	0.551082	0.539697	1	-0.0155568	-0.121507	No
sucrose	GC	-0.455199	-0.228141	0.0175945	0.126937	0.176164	0.899631	-0.217322	0.220545	Yes
CE_anion_12701	CE	-0.368064	-0.275088	0.564722	0.68503	0.770807	1	-0.00810434	-0.131677	No
GC_227	GC	2.33676	-0.34163	0.107718	0.813401	0.319813	1	-0.00561349	-0.135575	No
LC_pos_319	LC	0.0853177	0.0181827	0.736092	0.942796	0.887091	1	-0.163758	0.131978	No
LC_neg_395	LC	-0.169808	-0.284947	0.438968	0.296846	0.676968	1	-0.0608229	-0.0418135	No
LC_neg_892	LC	0.442488	0.694445	0.103972	0.0978398	0.318572	0.824795	-0.321403	0.39979	No
3-indoleacetonitrile	GC01	-0.0532139	-0.435645	0.819715	0.106299	0.932733	0.848247	0.101599	-0.313994	Yes
CE_anion_12275	CE	0.199256	-0.547682	0.611358	0.313154	0.807369	1	0.0169865	-0.166642	No
CE_anion_17193	CE	1.00901	-0.0303643	0.022486	0.956958	0.182014	1	-0.136811	0.0989632	No
CE_cation_1472	CE	0.469593	0.347734	0.124563	0.35949	0.342643	1	0.0588267	-0.226267	No
GC_65	GC	0.0531027	-0.0260525	0.608435	0.824306	0.807091	1	0.083247	-0.263956	No
l-arginine	GC	-0.270225	-0.665831	0.340015	0.0112905	0.588795	0.484632	0.0880995	-0.268311	Yes
CE_anion_13409	CE	-0.63334	-0.642895	0.610392	0.446049	0.807369	1	-0.132527	0.111028	No
LC_neg_880	LC	-0.596293	-0.877342	0.0305962	0.00447362	0.190993	0.363929	-0.0603578	-0.00745681	No
CE_cation_5338	CE	0.252248	-1.11493	0.784941	0.275627	0.911588	1	0.0382168	-0.173765	No
GC01_187	GC01	-0.881032	0.173422	0.498774	0.862874	0.720648	1	-0.154536	0.154186	No
hydroxylamine	GC	-0.222168	-0.182521	0.105207	0.362289	0.319813	1	0.098986	-0.272272	Yes
CE_anion_14243	CE	-0.00769492	-0.87779	0.985378	0.133256	1	0.899631	0.125354	-0.314425	No
CE_anion_20231	CE	0.689583	0.145384	0.0617921	0.754083	0.247625	1	0.0215696	-0.137086	No
LC_pos_132	LC	-0.0136077	0.00154344	0.883883	0.989298	0.965152	1	0.0759174	-0.228713	No
LC_neg_773	LC	0.366344	0.43394	0.0133532	0.0412543	0.165734	0.639245	-0.330475	0.458317	No
CE_cation_20259	CE	0.189431	-0.286707	0.491583	0.351187	0.719025	1	-0.0403926	-0.0317581	No
CE_anion_14897	CE	-0.431681	-1.24004	0.329809	0.0161733	0.578231	0.508243	0.0490979	-0.181809	No
quercetin-3-o-rutinoside	LC	-0.58459	-0.670616	0.0149614	0.00139989	0.17264	0.25307	-0.0851416	0.0470549	Yes
CE_anion_9194	CE	0.274063	-0.955338	0.66146	0.233055	0.840675	1	0.0790546	-0.221713	No
6-hydroxynicotinic acid	LC	-0.0657661	-0.264838	0.875193	0.5193	0.96069	1	-0.121432	0.117786	Yes
nicotinic acid	GC	-0.0505426	-0.097791	0.685777	0.504904	0.851725	1	-0.0103108	-0.0667044	Yes
guanosine	LC	0.327969	0.488414	0.132998	0.016709	0.356487	0.508243	-0.332087	0.477014	Yes
l-asparagine	GC	0.125372	-0.224323	0.520928	0.2324	0.737642	1	0.207885	-0.432345	Yes
LC_neg_57	LC	-0.465957	-0.331627	0.197787	0.370638	0.439063	1	-0.0442826	-0.00626439	No
CE_cation_346	CE	0.526329	-0.149403	0.484758	0.709041	0.714403	1	0.0224415	-0.117901	No
GC_73	GC	-0.207552	-0.0446091	0.249289	0.816184	0.4995	1	0.00872582	-0.0907025	No
galactinol	GC01	0.0590894	-0.0573172	0.85477	0.862449	0.949939	1	0.206854	-0.424365	Yes
CE_anion_9384	CE	0.840735	-1.49154	0.0167439	0.0194056	0.176164	0.525072	0.116714	-0.27176	No
glutaric acid	GC	0.418078	1.08767	0.418695	0.0765771	0.664601	0.771287	-0.174991	0.222924	Yes
CE_anion_14297	CE	0.231709	-0.308709	0.452876	0.446155	0.689914	1	0.0701592	-0.190415	No
M000000_A160001-101_MST_1602.8_EITTMS_	GC	1.24593	-0.806698	0.0375712	0.287781	0.201823	1	0.150289	-0.325159	No
GC_82	GC	-0.0800903	-0.198737	0.737347	0.347317	0.887091	1	0.00764578	-0.0833741	No
GC_109	GC	-0.0261526	0.0434286	0.919841	0.86964	0.983945	1	-0.187774	0.251199	No
LC_neg_31	LC	-0.478897	-0.296734	0.390166	0.610949	0.63671	1	-0.0635263	0.041953	No
LC_neg_837	LC	0.29036	-0.441303	0.220788	0.0262771	0.462192	0.577742	0.20136	-0.403168	No
CE_anion_5092	CE	0.137553	-0.310664	0.602873	0.423141	0.803995	1	0.0482522	-0.143451	No
CE_cation_9332	CE	0.0249814	-0.00485382	0.729571	0.952673	0.885269	1	0.0674318	-0.173387	No
CE_cation_13843	CE	0.598824	-0.0327821	0.0500123	0.912254	0.221114	1	-0.164641	0.218901	No
LC_neg_56	LC	-0.450233	-0.336482	0.20497	0.348584	0.446111	1	0.000811367	-0.0586686	No
GC01_123	GC01	-0.118586	-0.356223	0.813631	0.362075	0.930239	1	0.00504291	-0.0617979	No
LC_pos_616	LC	-0.684595	-0.869658	0.0218137	0.000526362	0.179841	0.25307	-0.0263266	-0.0071848	No
CE_anion_15673	CE	0.143698	-0.374057	0.693632	0.455907	0.858858	1	0.0959894	-0.209983	No
GC_50	GC	-0.00021207	0.049285	0.99917	0.832195	1	1	-0.224816	0.332923	No
CE_anion_15763	CE	0.266246	-0.0625184	0.392737	0.858779	0.63671	1	0.0777293	-0.173619	No
CE_cation_11504	CE	0.330036	0.14262	0.174139	0.694943	0.410021	1	-0.0718575	0.0797857	No
CE_cation_12309	CE	0.532566	-0.309013	0.46082	0.620301	0.696195	1	0.0575098	-0.137192	No
zeatin-9-glucoside.1	LC	0.500836	-0.131684	0.0465394	0.595403	0.216795	1	-0.0546747	0.0529075	Yes
GC01_164	GC01	-1.81537	0.209588	0.276211	0.827322	0.527329	1	-0.174836	0.259974	No
GC01_55	GC01	0.0712614	-0.0242646	0.501399	0.865817	0.720675	1	-0.071214	0.0861097	No
M000000_A203003-101_MST_2023.2_EITTMS_	GC	0.132162	-0.0153587	0.390678	0.921388	0.63671	1	0.160977	-0.3045	No
M000000_A148002-101_MST_1478.4_EIQTMS_	GC	-0.813761	-0.25465	0.0209812	0.352981	0.179841	1	0.01408	-0.0538958	No
GC01_193	GC01	-0.0964568	0.384935	0.89811	0.596026	0.970268	1	-0.152126	0.229306	No
GC_131	GC	-0.166539	-0.476996	0.424995	0.0198295	0.66533	0.525072	-0.0150227	0.00114259	No
LC_pos_214	LC	-0.170082	-0.22485	0.363861	0.18357	0.607804	0.980796	-0.0146288	0.00487101	No
CE_anion_6911	CE	0.0125488	-0.538608	0.976089	0.481563	1	1	0.0981541	-0.18024	No
CE_anion_17128	CE	-0.18142	-0.123244	0.765343	0.789971	0.903476	1	0.0187807	-0.0448836	No
LC_pos_541	LC	0.11221	-0.434275	0.630536	0.0909057	0.82334	0.799121	0.155833	-0.276028	No
M000000_A160005-101_MST_1596.8_EIQTMS_	GC	-0.632306	-0.445335	0.119436	0.271502	0.337952	1	0.148709	-0.26157	No
d-gluconic acid.2	GC01	0.735805	5.48478	0.822446	0.134138	0.933761	0.899631	-0.0888586	0.140598	Yes
GC_190	GC	-0.263418	0.11884	0.548602	0.807115	0.760285	1	-0.00277283	-0.00431245	No
CE_anion_8170	CE	0.875005	0.117823	0.283779	0.901279	0.533311	1	-0.0489366	0.0743731	No
adenosine-5'-monophosphate	LC	0.40743	-0.310868	0.730741	0.826794	0.885269	1	-0.0129811	0.0145499	Yes
CE_anion_15755	CE	0.45486	0.139401	0.246254	0.781375	0.495248	1	0.113221	-0.196583	No
GC_161	GC	0.410822	0.193711	0.0418547	0.315165	0.209653	1	0.163596	-0.27954	No
LC_pos_79	LC	0.000220629	-0.248082	0.99918	0.282536	1	1	0.0588829	-0.10171	No
d-mannose	GC01	2.23762	-3.17876	0.414914	0.0721115	0.661326	0.767227	0.333814	-0.566185	Yes
LC_neg_137	LC	-0.264137	-0.247358	0.108535	0.151261	0.321652	0.941505	-0.0487806	0.0805058	No
LC_neg_534	LC	-0.40329	-0.219309	0.177017	0.448688	0.412027	1	0.123402	-0.210381	No
CE_anion_6154	CE	1.74697	1.92376	0.450226	0.109615	0.687809	0.862578	-0.127906	0.21566	No
GC_81	GC	-0.496672	-0.153502	0.00747525	0.379061	0.131499	1	0.111113	-0.188046	No
LC_pos_956	LC	9.74386e-16	-5.83684e-16	1	1	1	1	-0.275515	0.46829	No
CE_cation_3069	CE	0.176196	-0.420947	0.752645	0.512876	0.892531	1	0.119539	-0.198584	No
LC_neg_30	LC	0.249929	-0.591942	0.542637	0.208744	0.75653	0.997309	0.0648998	-0.105321	No
CE_cation_6369	CE	0.273036	-0.268201	0.499788	0.505369	0.720648	1	0.133378	-0.217317	No
GC_111	GC	-0.10619	0.0028347	0.785323	0.99439	0.911588	1	0.195282	-0.321105	No
4-methylsulfinylbutyl glucosinolate	LC	0.328225	-0.249988	0.26963	0.316167	0.522889	1	0.060259	-0.0928208	Yes
GC01_89	GC01	-0.165774	0.0444911	0.442749	0.835297	0.680863	1	-0.165009	0.289157	No
LC_neg_196	LC	0.00951754	-0.20547	0.9635	0.366604	1	1	0.0345364	-0.0475531	No
phytol	GC	-1.07662	-0.683939	0.125576	0.477311	0.344114	1	0.0539903	-0.0802417	Yes
GC01_209	GC01	-0.344123	-0.724192	0.539362	0.193409	0.752608	0.980796	-0.050403	0.0976618	No
palmitic acid	GC	0.0899587	0.255015	0.488333	0.184886	0.71837	0.980796	-0.153305	0.27186	Yes
LC_neg_452	LC	0.217348	-0.263875	0.31633	0.221386	0.56248	1	0.194349	-0.312325	No
GC01_207	GC01	0.547093	0.637784	0.518053	0.333867	0.734955	1	-0.0919281	0.172465	No
LC_neg_98	LC	0.36332	0.496887	0.135996	0.0137019	0.358749	0.484632	-0.271333	0.478082	No
GC_242	GC	1.6686	0.943225	0.000444316	0.0650876	0.0602419	0.731309	-0.168048	0.30998	No
2-oxoglutaric acid	GC	1.48863	0.38923	0.191882	0.745909	0.432423	1	-0.0288334	0.0752185	Yes
CE_anion_15840	CE	1.38853	1.53995	0.147207	0.134182	0.374227	0.899631	-0.118565	0.231917	No
GC01_34	GC01	-0.0688129	0.0806587	0.695017	0.713119	0.859318	1	0.0149686	0.00878071	No
n-acetylneuraminic acid	LC	0.121098	-0.16362	0.739432	0.711671	0.887091	1	-0.103192	0.20906	Yes
CE_anion_13905	CE	0.318187	0.070445	0.780828	0.977003	0.911455	1	0.0139576	0.0112421	No
CE_anion_17444	CE	-0.428625	-0.731203	0.280501	0.0904458	0.531464	0.799121	0.083336	-0.105869	No
CE_anion_4683	CE	0.27406	-0.249977	0.175515	0.283831	0.410881	1	0.165452	-0.238886	No
isonicotinic acid	LC	0.774379	-0.806942	0.317084	0.263981	0.563205	1	0.0564019	-0.0544501	Yes
cytidine-5'-monophosphate	LC	0.593927	-0.0262364	0.0527051	0.93867	0.224749	1	0.0944548	-0.112868	Yes
d-trehalose.2	GC01	0.678778	-0.393906	0.445612	0.728505	0.682285	1	0.136426	-0.18284	Yes
CE_anion_4398	CE	0.202399	-1.46651	0.83759	0.3475	0.940258	1	0.235472	-0.345152	No
fumaric acid	GC	-0.290708	-0.0718504	0.175872	0.809673	0.411126	1	-0.0471767	0.135358	Yes
GC01_2	GC01	0.0833032	-0.446827	0.839757	0.36936	0.940677	1	0.143571	-0.184941	No
CE_anion_6677	CE	-0.21034	-0.0291352	0.867251	0.981229	0.956622	1	0.186018	-0.255701	No
LC_pos_39	LC	-0.279346	-0.173702	0.0485906	0.205791	0.218951	0.997309	0.116166	-0.13744	No
d-gluconic acid.1	GC	-3.23784	-0.429747	0.20556	0.881327	0.446111	1	-0.0502744	0.144713	Yes
l-serine	GC	0.114207	-0.121639	0.562774	0.568544	0.768794	1	0.310319	-0.461345	Yes
GC_66	GC	-0.397547	0.0328965	0.04353	0.870599	0.210671	1	-0.0731752	0.188231	No
GC01_63	GC01	0.046647	0.293678	0.8507	0.301752	0.947357	1	-0.0648833	0.17483	No
l-threonine	GC	-0.188095	-0.224781	0.502089	0.356126	0.720675	1	0.133603	-0.160091	Yes
GC01_213	GC01	-0.296226	-2.08051	0.816744	0.078765	0.931214	0.781843	0.102305	-0.106967	No
GC_22	GC	-0.0758691	0.0499796	0.500068	0.705607	0.720648	1	0.14787	-0.18364	No
LC_pos_283	LC	-0.141231	0.0576375	0.459851	0.713155	0.696195	1	0.0659247	-0.038948	No
CE_anion_12182	CE	0.502996	-0.0483442	0.0592524	0.93485	0.239799	1	0.204351	-0.272348	No
CE_cation_12497	CE	0.372296	0.00186968	0.282045	0.995871	0.532971	1	0.150279	-0.180215	No
CE_cation_11408	CE	1.05804	-0.471322	0.445218	0.744971	0.682285	1	0.0471332	-0.00544458	No
GC_60	GC	0.220404	0.0400111	0.175269	0.816773	0.410881	1	0.0994983	-0.0938702	No
LC_pos_27	LC	0.0294805	-0.158408	0.857642	0.411531	0.951181	1	0.102872	-0.0979454	No
LC_pos_717	LC	-0.628851	-0.7029	0.0627159	0.0561685	0.250095	0.690629	0.050216	-0.00679333	No
CE_anion_168	CE	1.18573	0.313318	0.197767	0.797371	0.439063	1	0.0705599	-0.0378571	No
LC_pos_502	LC	0.117286	-0.285525	0.746307	0.524242	0.890207	1	0.0816401	-0.0545042	No
GC_45	GC	-0.487195	0.286335	0.0829621	0.300588	0.28004	1	-0.0447099	0.160014	No
LC_pos_43	LC	-0.115619	-0.0460767	0.286221	0.650781	0.533311	1	0.128984	-0.130439	No
sitosterol.1	GC01	0.593801	0.671852	0.38083	0.335535	0.626315	1	-0.108981	0.276523	Yes
LC_pos_349	LC	0.35713	0.0634626	0.176402	0.813062	0.411183	1	0.0124974	0.0719585	No
LC_neg_901	LC	-0.856168	0.077474	0.173428	0.892667	0.408938	1	-0.0928238	0.251047	No
GC_17	GC	-0.580527	-1.09389	0.283254	0.00969576	0.533311	0.484632	0.356639	-0.507098	No
CE_anion_3681	CE	0.305159	-0.502346	0.496566	0.332042	0.719423	1	0.0965119	-0.0672677	No
l-malic acid	GC	-0.0468911	-0.0960245	0.777191	0.578522	0.909051	1	0.131955	-0.124855	Yes
LC_pos_170	LC	0.0622524	-0.222798	0.78986	0.311209	0.912715	1	0.0973302	-0.0651106	No
LC_neg_10	LC	-0.060993	-0.163414	0.871369	0.684291	0.958565	1	0.0462457	0.0229156	No
CE_cation_13887	CE	0.90912	0.493936	0.00883476	0.26451	0.136897	1	-0.131883	0.325778	No
CE_cation_7875	CE	0.441426	-0.318699	0.23074	0.130809	0.474008	0.899631	0.491991	-0.727447	No
CE_anion_2804	CE	0.608611	-1.67716	0.0423842	0.151452	0.209653	0.941505	0.161235	-0.168538	No
CE_cation_7287	CE	0.835843	-0.489607	0.327238	0.589859	0.574964	1	0.109501	-0.0797232	No
lauric acid	GC	-0.148511	-0.107409	0.483046	0.629273	0.713505	1	0.0096193	0.0911171	Yes
l-cystine	GC	0.761528	-0.0748397	0.203865	0.897425	0.445219	1	0.318502	-0.428787	Yes
LC_pos_276	LC	-0.195578	0.00528757	0.255037	0.97754	0.506649	1	0.046541	0.0318982	No
CE_cation_7268	CE	0.35605	-0.215112	0.311158	0.529295	0.556324	1	0.185358	-0.192755	No
LC_pos_566	LC	-0.706262	-0.857628	0.0421974	0.00374863	0.209653	0.339262	0.026135	0.0771602	No
d-trehalose.1	GC	-0.368294	0.468035	0.676474	0.652799	0.847517	1	0.0196008	0.0904634	Yes
alpha-linolenic acid	GC01	0.569596	0.722034	0.458592	0.233913	0.695569	1	-0.0570102	0.220527	Yes
LC_neg_68	LC	0.0784069	0.075773	0.732359	0.754302	0.885466	1	0.0632378	0.0187743	No
CE_anion_5762	CE	0.509294	0.394189	0.0890386	0.305099	0.29148	1	-0.0714618	0.247641	No
Threonate-lactone	GC	0.0380621	-0.0983857	0.807047	0.503068	0.925346	1	0.381797	-0.517729	No
syringic acid	LC	-3.5425e-17	0.114267	1	0.691611	1	1	-0.0671459	0.242531	Yes
CE_anion_14982	CE	0.863955	-0.15889	0.0159694	0.747573	0.17556	1	-0.157407	0.395568	No
CE_cation_10068	CE	-1.03352	-0.767595	0.100762	0.234236	0.316485	1	-0.113223	0.321569	No
pipecolic acid	LC	-1.37825	-0.00755805	0.300062	0.992612	0.545475	1	-0.134734	0.35886	Yes
l-methionine sulfone	LC	-0.0724854	-0.307514	0.816499	0.373937	0.931214	1	0.0444767	0.0570443	Yes
LC_neg_204	LC	-0.016716	-0.0400033	0.902718	0.80832	0.973309	1	0.0673111	0.0185184	No
putrescine	GC	0.233978	-0.175906	0.245163	0.476182	0.495133	1	0.130359	-0.0879451	Yes
GC_185	GC	0.0107091	0.673749	0.985047	0.215979	1	1	0.0260786	0.0892782	No
GC01_48	GC01	0.534579	-0.829702	0.647147	0.497473	0.831273	1	0.162391	-0.140446	No
CE_cation_4955	CE	0.263836	0.0926498	0.197808	0.663663	0.439063	1	0.156323	-0.129425	No
CE_cation_18829	CE	0.916356	0.364886	0.0053806	0.209024	0.117688	0.997309	-0.147811	0.387942	No
cytidine	CE	1.06996	0.8795	0.00292293	0.0251861	0.103383	0.569749	-0.249193	0.560154	Yes
LC_pos_619	LC	-0.254522	-0.16287	0.279085	0.54534	0.530458	1	-0.0068806	0.152538	No
linoleic acid	GC	0.351977	0.160296	0.0359535	0.506149	0.196296	1	-0.0553913	0.235032	Yes
GC01_198	GC01	1.29802	1.41258	0.293898	0.482721	0.539697	1	0.0176407	0.112319	No
oleic acid	LC	-0.359433	-0.390877	0.266439	0.295383	0.518115	1	0.0506802	0.0566284	Yes
zeatin-9-glucoside	LC	0.191579	-0.0444187	0.705866	0.934504	0.869375	1	0.107827	-0.0398328	Yes
LC_neg_508	LC	-0.197554	-0.0681183	0.680918	0.884539	0.849394	1	0.0284954	0.0962355	No
LC_neg_240	LC	0.00112479	-0.374903	0.997454	0.316332	1	1	0.00804051	0.133665	No
LC_pos_720	LC	-0.147426	-0.167731	0.444484	0.460244	0.682285	1	0.113538	-0.0444931	No
carbamoyl aspartic acid	LC	0.156278	-0.121825	0.498915	0.622346	0.720648	1	0.0871257	0.000585561	Yes
CE_cation_2442	CE	-0.114908	0.105856	0.787589	0.750958	0.911838	1	0.0210349	0.116891	No
CE_cation_12836	CE	0.949547	0.694619	0.00710666	0.0896913	0.130486	0.799121	-0.159166	0.421574	No
LC_neg_168	LC	0.143488	-0.144632	0.198099	0.281131	0.439111	1	0.185493	-0.157153	No
LC_neg_161	LC	0.0565264	0.168258	0.793413	0.412504	0.914871	1	-0.0235209	0.197152	No
LC_neg_854	LC	0.37928	0.165032	0.214809	0.505331	0.456259	1	0.0389391	0.0921212	No
GC_232	GC	0.48339	-0.218888	0.398374	0.751596	0.642374	1	0.0679404	0.0434944	No
LC_pos_134	LC	-0.0790073	0.0536218	0.708317	0.832312	0.870703	1	-0.0317757	0.21235	No
GC_57	GC	-0.0582812	0.214411	0.814174	0.492858	0.930239	1	0.167554	-0.118024	No
GC_230	GC	-0.325009	1.16893	0.827124	0.499458	0.936487	1	0.0182152	0.134383	No
LC_pos_692	LC	-0.0413206	0.379498	0.80628	0.0165673	0.925118	0.508243	0.0898208	0.0146106	No
trans-aconitic acid.1	GC01	-0.180527	0.132192	0.742418	0.772112	0.887203	1	0.0657774	0.0566747	Yes
CE_anion_13232	CE	0.306082	-0.0789349	0.119003	0.853333	0.337873	1	0.325266	-0.379481	No
CE_anion_14614	CE	0.648916	-0.323009	0.182698	0.588657	0.418661	1	0.128446	-0.0468987	No
LC_neg_997	LC	3.65918e-16	-9.13498e-16	1	1	1	1	-0.171209	0.460495	No
CE_cation_5380	CE	0.769282	0.334828	0.0324429	0.378628	0.192645	1	-0.0465481	0.25098	No
CE_cation_8451	CE	0.121981	-0.516045	0.555512	0.0532456	0.763213	0.68213	0.41976	-0.534155	No
CE_anion_12147	CE	0.380774	-0.0630891	0.0779492	0.787848	0.27305	1	0.26696	-0.274567	No
CE_cation_19648	CE	-0.339784	-0.180514	0.358412	0.660949	0.604286	1	0.0685721	0.0636395	No
LC_neg_1115	LC	-0.834888	0.396839	0.0578645	0.33263	0.238343	1	-0.0642602	0.290872	No
LC_pos_909	LC	7.64982e-16	-1.00087e-15	1	1	1	1	-0.216144	0.548193	No
CE_cation_9590	CE	0.55263	0.0943092	0.221276	0.861374	0.462192	1	0.222815	-0.19224	No
LC_neg_427	LC	0.189738	-0.11179	0.241936	0.450765	0.491424	1	0.143776	-0.0572839	No
GC_59	GC	-0.35993	-0.463729	0.0886392	0.0353551	0.291444	0.639245	0.237601	-0.213786	No
CE_anion_13498	CE	0.474264	-0.00869948	0.273978	0.983895	0.525663	1	0.198735	-0.144316	No
1,7-dimethylxanthine	LC	1.36293	1.07998	0.00236346	0.0560955	0.101093	0.690629	-0.102651	0.365235	Yes
GC_62	GC	0.00180227	-0.14015	0.989919	0.408859	1	1	0.15629	-0.071091	No
GC_26	GC	-0.830972	0.597765	0.467708	0.554551	0.701346	1	0.0279689	0.14677	No
CE_cation_5519	CE	0.611406	-0.917844	0.375233	0.25928	0.621221	1	0.162596	-0.0794763	No
GC_117	GC	0.211645	-0.158971	0.379114	0.523112	0.624856	1	0.131381	-0.0257592	No
LC_neg_11	LC	0.275125	0.325453	0.146428	0.0796549	0.372831	0.785445	-0.236233	0.596678	No
CE_cation_17425	CE	-0.0236293	0.202208	0.965585	0.596532	1	1	-0.0538613	0.290048	No
CE_cation_17152	CE	0.640934	0.286737	0.0159698	0.183671	0.17556	0.980796	-0.104946	0.376914	No
CE_cation_12142	CE	1.01487	0.566552	7.51584e-06	0.0249765	0.00407609	0.569749	-0.109447	0.38575	No
GC01_211	GC01	-0.198692	-0.0270689	0.677941	0.954618	0.847517	1	0.156176	-0.061032	No
M000000_A252002-101_MST_2518_EITTMS_	GC	0.669346	0.699152	0.0356696	0.0984069	0.196062	0.825299	0.138786	-0.0303425	No
CE_cation_17414	CE	0.034332	-0.181402	0.894652	0.315338	0.970241	1	0.140479	-0.032377	No
LC_neg_170	LC	-0.0666895	-0.0495354	0.571946	0.6921	0.774818	1	-0.00615949	0.216979	No
d-maltose.1	GC01	0.177945	1.3217	0.889025	0.364135	0.967927	1	-0.115029	0.401676	Yes
LC_pos_784	LC	0.245603	0.293853	0.678129	0.473826	0.847517	1	0.010469	0.191721	No
CE_anion_8258	CE	0.949575	1.66443	0.430265	0.268757	0.667876	1	0.0922023	0.0556495	No
LC_pos_166	LC	0.261483	0.106257	0.206873	0.597728	0.446111	1	-0.00438846	0.220242	No
CE_cation_8268	CE	0.291219	-0.410296	0.340538	0.278006	0.588795	1	0.308014	-0.304402	No
CE_anion_13325	CE	0.342001	0.0067218	0.261889	0.987532	0.514606	1	0.279488	-0.254271	No
l-isoleucine	GC	-0.205074	-0.329168	0.428567	0.252322	0.66778	1	0.230494	-0.171372	Yes
LC_pos_330	LC	-0.385482	0.158422	0.354955	0.689388	0.602574	1	0.00752393	0.207168	No
LC_pos_647	LC	-0.032204	-0.27541	0.96311	0.76087	1	1	0.0140079	0.207709	No
LC_pos_526	LC	-0.0540438	0.179103	0.697061	0.13276	0.861138	0.899631	-0.12944	0.450535	No
CE_cation_12032	CE	0.00526433	-0.282977	0.982368	0.54907	1	1	0.166564	-0.0461066	No
GC_113	GC	-0.219038	-0.223321	0.305785	0.161299	0.549864	0.957789	0.206982	-0.113555	No
LC_pos_565	LC	-0.592457	-1.02236	0.0739279	0.000713412	0.268622	0.25307	0.111729	0.0476153	No
trans-zeatin	LC	-0.0998097	-0.244804	0.49213	0.111432	0.719025	0.863557	0.236016	-0.162342	Yes
LC_neg_320	LC	-0.49435	-0.230532	0.0754559	0.351519	0.270411	1	0.126025	0.0273522	No
CE_cation_11409	CE	-0.855548	-2.13698	0.223056	0.0149066	0.464082	0.494961	0.224479	-0.138898	No
CE_anion_10187	CE	1.12982	0.286534	0.0074414	0.518659	0.131499	1	0.130402	0.0228803	No
LC_pos_699	LC	-0.613103	-0.809814	0.114235	0.0380776	0.33077	0.639245	0.114577	0.0500058	No
oleic acid.1	GC	0.642172	0.469332	0.0215525	0.229353	0.179841	1	-0.00294884	0.24882	Yes
CE_cation_8847	CE	0.507683	-0.0116697	0.0804741	0.968559	0.275066	1	0.290098	-0.243172	No
CE_cation_484	CE	0.651419	-0.14901	0.221785	0.763067	0.462621	1	0.142091	0.0076147	No
oxalic acid	GC	0.371832	-0.68781	0.45564	0.27329	0.692828	1	0.322886	-0.295473	Yes
LC_pos_783	LC	0.268168	0.450574	0.536527	0.283213	0.750585	1	-0.00186606	0.254105	No
GC_145	GC	0.658289	0.106846	0.00873798	0.59135	0.136897	1	0.135138	0.0239624	No
CE_anion_7885	CE	0.68502	-0.134573	0.0666718	0.772206	0.256966	1	0.243394	-0.158306	No
LC_neg_156	LC	-0.157546	0.00563773	0.38264	0.980222	0.628209	1	0.00312765	0.250183	No
d-trehalose	LC	-0.214943	0.0560941	0.386662	0.783612	0.632896	1	0.0715896	0.134965	Yes
CE_anion_12151	CE	0.966932	-0.218501	0.0639147	0.748133	0.253015	1	0.264224	-0.185755	No
LC_pos_368	LC	-0.523833	-0.286195	0.0729644	0.287824	0.267975	1	0.218014	-0.10661	No
GC_121	GC	-0.254778	-0.24387	0.385339	0.463432	0.631366	1	0.0557899	0.16846	No
CE_cation_16379	CE	-0.0245942	0.113191	0.868997	0.720375	0.957296	1	0.136712	0.032748	No
CE_anion_12733	CE	0.631477	-0.182851	0.202721	0.776327	0.444569	1	0.275478	-0.200497	No
GC_36	GC	1.28195	0.120136	0.00671832	0.810019	0.128678	1	0.155275	0.00405324	No
dihydroxyacetone phosphate	CE	0.792439	0.339605	0.00288075	0.340223	0.103383	1	0.066155	0.155025	Yes
CE_cation_17114	CE	-0.0749307	-0.327752	0.764603	0.14846	0.90342	0.935812	0.225444	-0.102255	No
LC_neg_918	LC	-0.35687	-0.0806235	0.0156321	0.704488	0.17556	1	0.0712598	0.158265	No
LC_pos_871	LC	-0.178514	0.141926	0.335222	0.464836	0.585829	1	0.0289668	0.229922	No
l-leucine	GC	-0.199967	-0.242844	0.358002	0.244069	0.604286	1	0.162279	0.00502498	Yes
GC01_218	GC01	0.8204	-0.886243	0.605096	0.636231	0.805023	1	0.125696	0.0669009	No
LC_neg_546	LC	-0.100614	-0.1154	0.838546	0.844943	0.940258	1	0.0909331	0.125729	No
GC_14	GC	0.0126702	0.00224328	0.913203	0.985764	0.981362	1	0.0404022	0.212176	No
CE_anion_5808	CE	-0.0156016	-0.544473	0.953721	0.0424343	1	0.639265	0.259176	-0.15697	No
LC_neg_909	LC	0.344194	0.787225	0.467188	0.138305	0.701213	0.918459	-0.0641846	0.389754	No
CE_anion_7955	CE	0.0362639	-0.388031	0.873169	0.146242	0.959428	0.935812	0.320695	-0.25941	No
GC_129	GC	-0.0825761	-0.0374764	0.743353	0.890922	0.887333	1	0.0865965	0.137562	No
CE_cation_15423	CE	0.0981801	-0.01215	0.752422	0.97384	0.892531	1	0.262797	-0.159355	No
CE_anion_3949	CE	1.17005	0.162674	0.0086037	0.741875	0.136897	1	0.191065	-0.0330013	No
GC_197	GC	0.589786	-0.0665014	0.161753	0.875524	0.395012	1	0.206156	-0.0572558	No
LC_neg_879	LC	0.310876	0.462329	0.263734	0.177439	0.516161	0.972606	-0.0406343	0.360612	No
phytol.1	GC01	0.0710504	-0.790733	0.934951	0.316089	0.992155	1	0.0817425	0.15513	Yes
CE_cation_17402	CE	0.123435	-0.022959	0.661896	0.913345	0.840675	1	0.141804	0.0548274	No
LC_pos_908	LC	8.88025e-16	-9.08401e-16	1	1	1	1	-0.157337	0.56098	No
CE_anion_13139	CE	0.408854	-0.288913	0.0322561	0.488457	0.192248	1	0.452909	-0.469057	No
CE_anion_3545	CE	-1.0785	0.200017	0.318139	0.700445	0.563844	1	0.0268338	0.251115	No
LC_neg_1081	LC	-0.746809	0.401048	0.107164	0.369532	0.319813	1	-0.0247278	0.340904	No
LC_neg_655	LC	-0.611274	-0.270394	0.0473575	0.370755	0.217485	1	0.182988	-0.00594558	No
LC_pos_312	LC	-0.109193	0.0845502	0.674789	0.693947	0.847517	1	0.000197338	0.304265	No
lactic acid.2	GC01	0.184183	0.709319	0.363703	0.000910022	0.607804	0.25307	0.0258745	0.261785	Yes
LC_neg_943	LC	0.380339	-0.0953528	0.047526	0.674984	0.217485	1	0.15861	0.0384468	No
1,3-diaminopropane	GC	-0.150842	-0.0943056	0.514661	0.656503	0.733071	1	0.0656836	0.195561	Yes
d-quinic acid	GC	0.356325	0.0397572	0.221295	0.906276	0.462192	1	0.142357	0.0686377	Yes
GC01_217	GC01	0.73541	-0.0449587	0.642837	0.974557	0.831273	1	0.131634	0.0869558	No
CE_anion_20920	CE	-0.0181827	0.135569	0.954103	0.668873	1	1	0.08228	0.171947	No
CE_cation_18843	CE	0.26546	0.229814	0.279456	0.445517	0.530543	1	-0.0602166	0.412723	No
GC_132	GC	0.205484	-0.202763	0.372734	0.482718	0.61886	1	0.171981	0.0225057	No
1284:quinic acid, 3-caffeoyl-, cis- (6tms)	GC	-0.0713919	-0.607365	0.890502	0.26981	0.968481	1	0.242718	-0.0933488	Yes
LC_neg_800	LC	-0.0415811	-0.0919028	0.931418	0.873759	0.991117	1	0.116657	0.125946	No
GC01_41	GC01	-0.098832	0.136064	0.537852	0.282027	0.751231	1	-0.127296	0.538805	No
LC_pos_380	LC	0.202161	-0.235743	0.514557	0.532655	0.733071	1	0.223556	-0.0482244	No
LC_pos_328	LC	-0.242314	0.148098	0.362047	0.437951	0.607804	1	0.0556946	0.23672	No
LC_neg_203	LC	0.122162	-0.0291129	0.315833	0.837355	0.562211	1	0.240027	-0.0631779	No
CE_anion_219	CE	0.394535	0.309424	0.216882	0.454285	0.458865	1	0.183599	0.033212	No
LC_pos_55	LC	0.0775877	0.26922	0.70696	0.266645	0.870063	1	0.0949516	0.183448	No
CE_cation_3026	CE	0.277087	0.10831	0.19688	0.506893	0.438885	1	0.073446	0.21985	No
CE_cation_1241	CE	0.201497	-0.126307	0.55271	0.658116	0.761064	1	0.148321	0.0970087	No
LC_neg_153	LC	0.0288457	-0.0486486	0.835104	0.729594	0.940258	1	0.174568	0.0637584	No
CE_anion_7684	CE	3.31157	-0.0246095	2.81245e-05	0.914609	0.0114396	1	0.0628969	0.252737	No
GC_86	GC	-1.5684	-0.519566	0.0189627	0.420817	0.176509	1	0.231886	-0.0308632	No
CE_anion_11000	CE	0.289395	-0.229106	0.303368	0.558321	0.549021	1	0.256797	-0.072707	No
CE_cation_13622	CE	-0.142603	-0.6566	0.42464	0.00368275	0.66533	0.339262	0.382851	-0.285513	No
CE_anion_220	CE	0.65518	0.800486	0.0188202	0.0461779	0.176509	0.647268	0.0353382	0.31472	No
LC_pos_923	LC	6.72584e-16	-1.13324e-15	1	1	1	1	-0.0987216	0.543667	No
GC_203	GC	0.407276	0.600187	0.711278	0.581914	0.872737	1	0.102555	0.207562	No
GC_240	GC	3.40994	-1.40568	0.0761732	0.54035	0.271785	1	0.244168	-0.0302077	No
LC_neg_648	LC	0.277683	0.325171	0.14854	0.0423295	0.374789	0.639265	-0.135099	0.61099	No
CE_anion_4926	CE	-0.160883	-0.348222	0.834599	0.608905	0.940258	1	0.324373	-0.164329	No
glycine	GC	-0.0491661	-0.144005	0.808551	0.577299	0.925766	1	0.418686	-0.320776	Yes
CE_anion_18496	CE	0.282738	0.0804043	0.307881	0.81486	0.551677	1	0.224026	0.00842428	No
LC_pos_620	LC	-0.800889	-0.337169	0.0146784	0.174995	0.171811	0.972606	0.192625	0.0623085	No
2'-deoxyuridine-5'-monophosphate	LC	0.941428	-0.449121	0.198621	0.58114	0.439515	1	0.264875	-0.0591073	Yes
LC_pos_898	LC	1.34852e-15	-1.57565e-15	1	1	1	1	-0.103205	0.563293	No
GC01_52	GC01	-0.353803	-0.463137	0.0587555	0.0927141	0.239799	0.802372	0.45547	-0.378467	No
LC_pos_232	LC	0.23746	-0.144812	0.430275	0.644874	0.667876	1	0.157597	0.131323	No
LC_neg_298	LC	-0.337356	0.0266208	0.245346	0.899634	0.495133	1	0.0196985	0.364325	No
CE_anion_12800	CE	0.704375	-0.355959	0.137572	0.571153	0.36141	1	0.369712	-0.226083	No
CE_anion_7164	CE	0.337085	-0.0918649	0.329343	0.786442	0.578038	1	0.284086	-0.0808491	No
GC01_38	GC01	-0.28601	-0.465748	0.483608	0.472778	0.713505	1	0.170841	0.112549	No
CE_anion_13864	CE	0.968224	0.844444	0.180293	0.310711	0.415491	1	0.16611	0.12121	No
CE_anion_12960	CE	0.315725	-0.209647	0.152234	0.496175	0.380468	1	0.225412	0.0217292	No
CE_cation_9634	CE	0.689093	-0.186781	0.0594106	0.625612	0.239799	1	0.417545	-0.30263	No
LC_pos_554	LC	-0.0536571	0.320673	0.74082	0.0497248	0.887091	0.663133	0.196197	0.0734212	No
CE_anion_2064	CE	0.825283	0.171068	0.0249975	0.550515	0.185872	1	0.0717152	0.286279	No
LC_pos_486	LC	-0.298739	0.0842112	0.206937	0.565199	0.446111	1	0.068097	0.295466	No
LC_pos_326	LC	-0.0532466	0.146076	0.661692	0.206249	0.840675	0.997309	-0.0275631	0.458637	No
CE_cation_19941	CE	-0.191127	-0.972105	0.645857	0.0299214	0.831273	0.615165	0.304318	-0.101161	No
LC_neg_846	LC	-1.13865	-0.189372	0.325536	0.688851	0.572592	1	0.308612	-0.107788	No
GC01_188	GC01	0.521278	1.43667	0.678222	0.168345	0.847517	0.969392	0.0601744	0.313363	No
LC_neg_319	LC	0.17249	-0.0615747	0.346402	0.727818	0.593259	1	0.361578	-0.194761	No
CE_cation_2711	CE	0.119088	-0.269082	0.757216	0.493363	0.896317	1	0.405389	-0.264402	No
CE_anion_5047	CE	-0.077025	-0.0906807	0.787184	0.822966	0.911838	1	0.237854	0.0204084	No
CE_anion_1335	CE	0.0858799	-0.0910911	0.771312	0.816461	0.904776	1	0.281937	-0.052549	No
CE_anion_9971	CE	0.390674	0.0375564	0.102293	0.976893	0.318572	1	0.361092	-0.185948	No
CE_anion_12579	CE	0.452708	0.0900376	0.202219	0.829603	0.444569	1	0.122688	0.219001	No
CE_cation_2017	CE	-0.257072	-0.9649	0.405254	0.0050074	0.652125	0.375321	0.330083	-0.129357	No
CE_anion_2050	CE	0.353059	-0.255147	0.229057	0.530101	0.471742	1	0.257884	-0.00702395	No
CE_anion_5369	CE	0.39936	-0.23665	0.0349622	0.128301	0.19581	0.899631	0.515552	-0.441115	No
LC_neg_255	LC	-0.26863	-0.518258	0.304199	0.0757325	0.549021	0.770105	0.280683	-0.0442645	No
LC_neg_150	LC	-0.279998	-0.124925	0.334188	0.676191	0.585279	1	0.154258	0.171751	No
CE_cation_20218	CE	0.541082	-0.519709	0.394881	0.326914	0.638006	1	0.320797	-0.108822	No
CE_anion_7535	CE	0.51956	-0.222719	0.0188591	0.573689	0.176509	1	0.311868	-0.0913017	No
LC_neg_72	LC	0.121898	0.0321754	0.490087	0.860164	0.719025	1	0.173473	0.144449	No
LC_pos_496	LC	-0.131533	0.144927	0.646582	0.632682	0.831273	1	0.113328	0.246315	No
CE_cation_3490	CE	-0.0273942	-0.333815	0.915509	0.179712	0.982887	0.980796	0.387957	-0.216363	No
CE_cation_12054	CE	0.948786	0.76875	0.000525528	0.00208621	0.0657718	0.282855	-0.0738768	0.564537	No
CE_anion_7718	CE	1.07544	0.251079	0.00502873	0.561697	0.117417	1	0.251891	0.017661	No
CE_cation_1403	CE	0.656603	0.502529	0.00442542	0.0355341	0.117417	0.639245	0.0119468	0.426134	No
CE_cation_11996	CE	0.0615065	-0.350842	0.843913	0.322219	0.942379	1	0.317103	-0.0866792	No
CE_cation_1721	CE	-0.168141	-0.626636	0.556679	0.0236968	0.763673	0.566982	0.339062	-0.12011	No
GC_175	GC	-0.00976593	0.130769	0.946461	0.397351	0.997339	1	0.0692207	0.33734	No
CE_anion_18403	CE	0.300859	0.0590943	0.715607	0.953631	0.876108	1	0.143146	0.214667	No
CE_anion_15687	CE	0.188241	0.621965	0.555655	0.0401452	0.763213	0.639245	0.0674848	0.344878	No
CE_cation_7380	CE	-0.103443	-0.426531	0.682562	0.0952798	0.849463	0.815896	0.437422	-0.278891	No
CE_cation_9613	CE	0.633863	-0.167968	0.046637	0.646369	0.216795	1	0.460063	-0.31679	No
CE_cation_12097	CE	0.87381	0.672404	0.00133809	0.00774667	0.101093	0.484632	-0.0498347	0.544712	No
CE_anion_12128	CE	0.456901	-0.0532502	0.0316774	0.814221	0.192248	1	0.327454	-0.0924486	No
LC_pos_96	LC	-0.178307	0.00742621	0.416239	0.971161	0.661994	1	0.180239	0.156472	No
CE_cation_11616	CE	0.501947	-0.423111	0.127739	0.0906752	0.346963	0.799121	0.544458	-0.458444	No
CE_cation_8991	CE	0.505112	-0.796598	0.290676	0.116799	0.535594	0.87572	0.408646	-0.228477	No
LC_pos_514	LC	-0.017327	0.133156	0.896582	0.405109	0.970241	1	0.233326	0.0701977	No
GC01_212	GC01	0.661283	-0.0415928	0.36153	0.968996	0.607804	1	0.30496	-0.0503298	No
CE_anion_7848	CE	0.643771	0.229559	0.198822	0.756844	0.439515	1	0.0839995	0.325701	No
LC_pos_698	LC	-0.0483372	-0.499179	0.789834	0.0456036	0.912715	0.647268	0.330966	-0.091129	No
CE_anion_3676	CE	0.393882	0.915764	0.64341	0.109898	0.831273	0.862578	0.0497813	0.38468	No
CE_cation_2708	CE	-0.00712058	-0.136718	0.977401	0.631107	1	1	0.359189	-0.134737	No
LC_pos_221	LC	-0.0675841	-0.137974	0.724231	0.503795	0.880661	1	0.182625	0.16562	No
CE_cation_14493	CE	0.143318	-0.00404839	0.270483	0.97913	0.522889	1	0.292524	-0.0160383	No
GC_95	GC	0.679466	0.407888	0.481008	0.607778	0.713401	1	0.294761	-0.0197114	No
CE_cation_11580	CE	0.406309	-0.109915	0.284593	0.7843	0.533311	1	0.224332	0.100201	No
CE_anion_15795	CE	0.0265813	-0.0942139	0.938954	0.801556	0.993288	1	0.157367	0.21431	No
CE_anion_8385	CE	0.484915	0.432872	0.651324	0.712387	0.83441	1	0.319745	-0.0597422	No
LC_neg_779	LC	0.193911	0.203598	0.663045	0.698507	0.841477	1	0.179216	0.180565	No
GC_6	GC	0.166177	0.248209	0.363759	0.1962	0.607804	0.980796	0.227318	0.0995089	No
CE_cation_7459	CE	-0.0711514	-0.375861	0.767516	0.115343	0.903476	0.873854	0.451673	-0.279069	No
CE_cation_20060	CE	-0.225186	0.0669103	0.769495	0.819808	0.903948	1	0.084508	0.342043	No
d-pantothenic acid	CE	0.103358	-0.48329	0.869039	0.273008	0.957296	1	0.304128	-0.0288273	Yes
LC_pos_320	LC	-0.254053	-0.0460331	0.478402	0.836045	0.712132	1	0.121247	0.283721	No
LC_pos_645	LC	0.124821	-0.283136	0.647341	0.272756	0.831273	1	0.25992	0.0502504	No
LC_pos_80	LC	-0.110186	0.0577567	0.335617	0.564187	0.585889	1	0.0548577	0.399982	No
CE_cation_5236	CE	0.648639	0.48624	0.00216865	0.031114	0.101093	0.617348	0.00695969	0.483706	No
CE_anion_8922	CE	0.411712	0.335036	0.703131	0.726687	0.866662	1	0.195931	0.167028	No
CE_cation_61	CE	0.533156	0.22618	0.115256	0.645414	0.331897	1	0.362207	-0.113814	No
CE_anion_2771	CE	-0.154361	-0.701061	0.945302	0.799608	0.996763	1	0.291024	0.00749266	No
CE_cation_13901	CE	-0.476013	-0.911517	0.14904	0.0175643	0.374789	0.510305	0.401363	-0.178825	No
GC01_151	GC01	0.795394	1.12764	0.358323	0.227551	0.604286	1	0.170875	0.213437	No
CE_anion_17750	CE	0.561957	-0.300818	0.217339	0.656246	0.459234	1	0.405612	-0.182738	No
CE_cation_1154	CE	0.482688	-0.248386	0.472876	0.620229	0.705844	1	0.241115	0.100167	No
CE_anion_1642	CE	-0.128718	-1.32912	0.935443	0.563051	0.992155	1	0.342232	-0.0706405	No
CE_cation_12328	CE	0.675545	0.178143	0.0990785	0.672552	0.312595	1	0.289645	0.0190003	No
LC_neg_725	LC	-0.496292	-0.272583	0.106397	0.401979	0.319813	1	0.286406	0.0262944	No
LC_pos_801	LC	-0.838485	0.194634	0.0663721	0.684838	0.256966	1	0.12574	0.299365	No
CE_cation_15052	CE	0.430991	0.0677401	0.0933635	0.802707	0.302277	1	0.27863	0.0426231	No
CE_cation_12081	CE	-0.0192143	-0.65056	0.957759	0.1165	1	0.87572	0.380674	-0.12819	No
CE_cation_7985	CE	0.056377	-1.0816	0.882669	0.0229685	0.965122	0.566982	0.536215	-0.390604	No
LC_neg_323	LC	1.04703	0.820421	0.0157826	0.036622	0.17556	0.639245	0.1103	0.330525	No
CE_cation_4119	CE	0.871387	-0.86388	0.301805	0.355877	0.548032	1	0.327826	-0.0364193	No
LC_pos_513	LC	-0.203133	0.0894157	0.251171	0.545142	0.501417	1	0.116395	0.323572	No
l-citramalic acid	LC	1.46057	1.16713	0.240536	0.308743	0.490139	1	0.189115	0.201511	Yes
CE_anion_17838	CE	0.182787	0.0215204	0.555874	0.950144	0.763213	1	0.233053	0.128167	No
CE_anion_15552	CE	0.727682	-0.0298989	0.0842537	0.949046	0.28145	1	0.282317	0.0478687	No
CE_cation_2007	CE	0.668769	0.493493	0.00167362	0.0296536	0.101093	0.615165	0.0252047	0.484384	No
LC_neg_929	LC	-0.308551	0.0947554	0.222134	0.67041	0.462756	1	0.0468647	0.448702	No
CE_anion_2135	CE	-0.48259	-1.72645	0.626336	0.123007	0.819656	0.899631	0.259688	0.0907874	No
GC_209	GC	0.775897	0.311054	0.00535296	0.251823	0.117688	1	0.142681	0.291106	No
CE_cation_4418	CE	-0.139148	-0.532572	0.660288	0.0490731	0.840675	0.659851	0.348855	-0.0563492	No
l-phenylalanine	GC	-0.211591	0.0465632	0.355174	0.819194	0.602574	1	0.0990366	0.36725	Yes
CE_anion_11732	CE	1.09384	0.288655	0.00713784	0.472297	0.130486	1	0.275494	0.0694279	No
CE_anion_5161	CE	0.150784	-0.553474	0.601858	0.0741829	0.8033	0.767227	0.425194	-0.182666	No
CE_anion_3786	CE	0.100007	0.120346	0.600959	0.642174	0.802758	1	0.266912	0.0870234	No
CE_cation_6226	CE	-0.157339	-0.602797	0.61841	0.0327068	0.815359	0.626047	0.354114	-0.0602762	No
CE_anion_469	CE	0.2194	-0.0468105	0.550629	0.919622	0.760651	1	0.326895	-0.00621319	No
CE_anion_13643	CE	0.4604	-0.237131	0.64156	0.796252	0.831066	1	0.430101	-0.178735	No
3-aminoisobutyric acid	GC	0.0963062	0.22939	0.550184	0.288938	0.760651	1	0.367026	-0.070288	Yes
LC_neg_1016	LC	-0.134569	0.0193172	0.571387	0.931684	0.774818	1	0.166379	0.269604	No
CE_anion_4017	CE	0.821992	0.857713	0.482831	0.451335	0.713505	1	0.222707	0.178252	No
LC_neg_753	LC	0.524918	-0.0221105	0.00413835	0.905209	0.117417	1	0.440257	-0.188214	No
CE_cation_10719	CE	0.22793	-0.11594	0.210078	0.477257	0.448687	1	0.41921	-0.151198	No
CE_anion_20556	CE	-0.491772	-0.237337	0.604442	0.873215	0.805023	1	0.256053	0.124571	No
CE_cation_9954	CE	0.72254	-0.0263809	0.0134969	0.92199	0.165734	1	0.418004	-0.147594	No
GC01_177	GC01	-1.92898	-1.70446	0.116264	0.354725	0.334208	1	0.26829	0.113125	No
GC_77	GC	-0.42045	-0.441862	0.0179337	0.0194558	0.176164	0.525072	0.458458	-0.206008	No
LC_pos_642	LC	-0.449151	0.00627289	0.461706	0.989291	0.696195	1	0.175431	0.273453	No
glycolic acid.1	GC01	1.07593	1.40545	0.0840116	0.0666191	0.28145	0.737342	0.232468	0.177814	Yes
LC_neg_106	LC	0.210004	0.0694906	0.16338	0.62682	0.39726	1	0.272361	0.111479	No
LC_neg_378	LC	0.292721	-0.0073149	0.239866	0.979515	0.490139	1	0.229586	0.184052	No
LC_pos_8	LC	0.502587	0.411495	0.00249919	0.00937478	0.101093	0.484632	-0.0103207	0.590489	No
CE_cation_15556	CE	0.634705	0.385171	0.00510172	0.187726	0.117417	0.980796	0.12695	0.362919	No
CE_cation_1269	CE	0.772165	0.533202	0.00179054	0.0339435	0.101093	0.627569	0.0597148	0.480666	No
CE_cation_3626	CE	0.66012	0.491421	0.00257324	0.0326445	0.101093	0.626047	0.0520191	0.49443	No
CE_anion_3912	CE	-0.0367568	-0.249245	0.863396	0.40871	0.954959	1	0.377953	-0.055887	No
GC_195	GC	0.533323	1.93686	0.57805	0.0727099	0.781136	0.767227	0.0591852	0.48595	No
LC_pos_631	LC	5.62558e-16	-4.89105e-16	1	1	1	1	0.0208405	0.552107	No
LC_neg_896	LC	-0.0645826	-0.412298	0.773173	0.191337	0.905653	0.980796	0.350608	-0.00338071	No
CE_anion_17829	CE	0.177526	0.0261574	0.580368	0.939247	0.78276	1	0.262219	0.147692	No
CE_cation_2238	CE	0.121796	-0.0432212	0.656026	0.885032	0.838318	1	0.413654	-0.108007	No
4-aminobutyric acid	GC	0.14283	0.130955	0.241002	0.446341	0.490139	1	0.365006	-0.0248866	Yes
CE_cation_13844	CE	0.392382	0.0316201	0.0780382	0.879512	0.27305	1	0.0717478	0.473442	No
tryptamine	GC	0.984974	0.589442	0.0370747	0.249103	0.200401	1	0.321816	0.0539464	Yes
LC_pos_584	LC	0.036188	0.433714	0.861912	0.0676077	0.954959	0.742573	0.162691	0.323948	No
GC01_173	GC01	1.14197	0.665148	0.45514	0.686874	0.692716	1	0.2816	0.123811	No
l-homocystine.1	LC	-0.161071	0.0681877	0.460871	0.723693	0.696195	1	0.209832	0.245891	Yes
CE_anion_10188	CE	0.294144	0.0584596	0.179389	0.847461	0.415167	1	0.33137	0.0407273	No
CE_cation_13582	CE	-0.108552	-0.6139	0.535313	0.00562609	0.750176	0.397984	0.468442	-0.188644	No
CE_anion_14499	CE	0.228962	-0.124308	0.338695	0.708998	0.588795	1	0.245169	0.188701	No
CE_cation_3443	CE	0.174497	-0.0310082	0.388548	0.905019	0.635345	1	0.27081	0.146288	No
CE_anion_10125	CE	0.39045	0.0459582	0.0938547	0.879495	0.302807	1	0.365901	-0.0140914	No
LC_pos_305	LC	0.343959	0.11842	0.280921	0.723077	0.531464	1	0.198031	0.272019	No
CE_cation_2247	CE	0.176934	0.0191226	0.525297	0.955843	0.741614	1	0.402741	-0.0691954	No
GC_220	GC	1.48654	0.177624	0.0717362	0.818946	0.265865	1	0.260834	0.173529	No
CE_anion_2995	CE	0.599039	0.210324	0.0266996	0.518742	0.185872	1	0.209678	0.261465	No
CE_cation_11096	CE	-0.0745374	-0.205415	0.840076	0.582147	0.940677	1	0.381904	-0.0278319	No
CE_cation_8949	CE	0.0609344	-0.213048	0.883386	0.607786	0.965152	1	0.459839	-0.157288	No
"PR_MST_Conjugate (Hexosyl, Inositol)_2967.2"	GC	-0.115778	-0.424522	0.486032	0.0410235	0.715633	0.639245	0.514022	-0.248546	No
LC_neg_1050	LC	0.0846828	0.0534908	0.411748	0.758942	0.658069	1	0.260999	0.18013	No
CE_anion_17817	CE	0.197396	0.050745	0.58783	0.893596	0.78976	1	0.261018	0.184655	No
CE_anion_15399	CE	0.35719	0.207668	0.226631	0.284245	0.46912	1	0.247094	0.209082	No
CE_anion_8647	CE	1.31359	0.927355	0.00880705	0.0645216	0.136897	0.731309	0.274584	0.164222	No
CE_anion_733	CE	-0.146449	0.249013	0.768538	0.361638	0.903476	1	0.0873615	0.481276	No
shikimic acid	GC	0.135579	0.232733	0.424447	0.271773	0.66533	1	0.303821	0.116341	Yes
LC_neg_1094	LC	0.164634	0.26381	0.47101	0.292734	0.704563	1	0.248714	0.210749	No
LC_neg_51	LC	-0.0427179	-0.139602	0.732746	0.265586	0.885466	1	0.377421	-0.00476376	No
LC_neg_992	LC	0.384616	-0.139958	0.159757	0.559943	0.392636	1	0.425048	-0.0849597	No
LC_neg_585	LC	0.0413308	-0.140429	0.833439	0.526001	0.939713	1	0.432249	-0.0970479	No
LC_neg_1015	LC	0.0637475	-0.0267769	0.805296	0.912181	0.924641	1	0.276498	0.168503	No
LC_neg_983	LC	0.389455	0.408648	0.28667	0.338221	0.533311	1	0.23281	0.24244	No
CE_anion_16790	CE	0.323935	-0.1682	0.528675	0.778218	0.744723	1	0.313567	0.107072	No
CE_cation_13686	CE	-0.17147	-0.145689	0.393297	0.530443	0.63671	1	0.31955	0.0970414	No
CE_cation_14075	CE	0.90895	-0.0628021	0.0407947	0.837621	0.20872	1	0.243532	0.225649	No
LC_neg_932	LC	0.145896	-0.275172	0.42198	0.22699	0.66533	1	0.36598	0.022572	No
1-o-sinapoyl-beta-d-glucoside	LC	0.482244	-0.0207302	0.10726	0.948047	0.319813	1	0.381719	-0.00306399	Yes
CE_cation_12445	CE	0.641681	0.247599	0.171049	0.684611	0.40806	1	0.404841	-0.041542	No
CE_cation_6195	CE	0.492756	0.20669	0.0304496	0.37679	0.190993	1	0.277494	0.174115	No
CE_anion_11225	CE	0.0983846	-0.127552	0.675668	0.653469	0.847517	1	0.192828	0.317205	No
CE_cation_15515	CE	0.148972	-0.258133	0.659821	0.497899	0.840675	1	0.407069	-0.0411846	No
GC_97	GC	0.151947	0.142439	0.36564	0.437161	0.610151	1	0.464202	-0.134557	No
CE_cation_4195	CE	1.35881	0.912125	0.0479145	0.206875	0.217757	0.997309	0.224431	0.277181	No
CE_cation_5789	CE	1.09576	-0.984735	0.00146425	0.0135782	0.101093	0.484632	0.607541	-0.369747	No
pyridoxine	LC	-0.0421999	0.0847805	0.833132	0.698639	0.939713	1	0.231224	0.266404	Yes
CE_cation_15780	CE	0.379709	0.236239	0.294321	0.591381	0.539865	1	0.379033	0.0182929	No
CE_anion_15048	CE	0.523294	-0.0562785	0.406025	0.948185	0.652125	1	0.414276	-0.0375419	No
LC_pos_63	LC	-0.107421	0.070621	0.375329	0.493126	0.621221	1	0.117808	0.463464	No
CE_cation_1636	CE	0.397226	0.0949331	0.0949115	0.690258	0.304578	1	0.38577	0.0148125	No
CE_cation_8790	CE	0.00429724	-0.591524	0.989679	0.0403159	1	0.639245	0.40938	-0.0242553	No
CE_anion_8640	CE	0.368764	0.46457	0.517176	0.418287	0.734886	1	0.270878	0.212469	No
CE_cation_19901	CE	-0.000952907	-0.344344	0.997772	0.269195	1	1	0.452583	-0.0901155	No
CE_cation_16657	CE	0.194242	-0.158698	0.57165	0.706898	0.774818	1	0.42547	-0.0438982	No
CE_cation_17214	CE	0.388116	0.205339	0.218177	0.684865	0.460408	1	0.388203	0.0205957	No
CE_cation_4122	CE	0.0473091	-0.0364264	0.875663	0.890063	0.96069	1	0.329435	0.120196	No
LC_pos_586	LC	0.840303	-0.213107	0.0301046	0.592208	0.190993	1	0.400353	0.000465522	No
CE_cation_9546	CE	0.708545	-0.47926	0.0100598	0.0294845	0.147453	0.615165	0.576048	-0.29636	No
CE_anion_1815	CE	0.110516	0.612946	0.823087	0.325098	0.933761	1	0.211393	0.320272	No
CE_cation_10198	CE	0.306602	-0.22047	0.289429	0.534896	0.534507	1	0.602699	-0.339259	No
CE_anion_5458	CE	0.343427	-0.225704	0.109543	0.368822	0.323161	1	0.438409	-0.0613363	No
CE_anion_1886	CE	0.00323468	-0.215478	0.991016	0.449843	1	1	0.302434	0.169346	No
glutathione disulfide	LC	-0.696804	-0.196888	0.018082	0.422666	0.176164	1	0.268629	0.226807	Yes
GC_52	GC	-0.236228	-0.466747	0.437821	0.142649	0.676481	0.92581	0.462501	-0.0995781	No
CE_anion_12083	CE	0.30301	0.249592	0.451853	0.549142	0.689648	1	0.252716	0.256467	No
CE_cation_12660	CE	0.586028	0.105138	0.0343692	0.74104	0.195492	1	0.267333	0.235744	No
CE_anion_9670	CE	0.774549	0.186745	0.0110123	0.577054	0.152602	1	0.296675	0.187968	No
CE_cation_20261	CE	0.402038	-0.514952	0.496559	0.417037	0.719423	1	0.398172	0.0164987	No
CE_cation_9544	CE	0.0359915	-0.285295	0.885635	0.236934	0.966418	1	0.325988	0.13968	No
LC_neg_726	LC	0.294832	0.306306	0.166949	0.233191	0.401814	1	0.202433	0.349243	No
CE_cation_15516	CE	0.0171216	-0.285775	0.952147	0.403569	1	1	0.359355	0.0851065	No
CE_cation_15724	CE	-0.0705174	-0.0948525	0.8373	0.762815	0.940258	1	0.353732	0.0976745	No
CE_cation_16656	CE	0.143148	-0.112132	0.651081	0.777843	0.83441	1	0.342692	0.11761	No
CE_cation_8857	CE	0.0266038	-0.508645	0.937093	0.0837459	0.992846	0.790757	0.414232	-0.00138128	No
LC_neg_912	LC	-0.23193	0.0133033	0.219246	0.957493	0.461295	1	0.33729	0.131546	No
GC_61	GC	0.718487	0.302782	0.00507364	0.171149	0.117417	0.969392	0.280508	0.228377	No
CE_anion_17301	CE	0.366033	0.331566	0.106541	0.252045	0.319813	1	0.314397	0.175327	No
GC01_94	GC01	0.172739	0.205409	0.515447	0.422779	0.733071	1	0.239034	0.303159	No
l-valine	GC	-0.0448848	-0.427264	0.825634	0.212172	0.935451	1	0.596042	-0.298637	Yes
CE_cation_11769	CE	0.202064	0.00483584	0.191893	0.982356	0.432423	1	0.420858	-0.00253832	No
CE_anion_7738	CE	0.448178	-0.293044	0.00728133	0.217836	0.131499	1	0.607966	-0.318281	No
LC_neg_52	LC	-0.0420454	-0.0732298	0.739191	0.589155	0.887091	1	0.3177	0.172606	No
CE_cation_9039	CE	0.102749	0.432384	0.82838	0.28599	0.937256	1	0.374043	0.0786143	No
CE_anion_20022	CE	-0.103743	0.00863811	0.766741	0.979916	0.903476	1	0.200866	0.371761	No
GC01_190	GC01	3.03278	1.47974	0.00608745	0.267859	0.122275	1	0.37763	0.0750844	No
CE_cation_4128	CE	0.0397119	-0.181361	0.864698	0.501439	0.955374	1	0.357747	0.110257	No
CE_cation_11934	CE	-0.241909	0.340216	0.493476	0.48468	0.719259	1	0.185311	0.403991	No
CE_cation_16675	CE	0.683305	0.338579	0.0210193	0.396273	0.179841	1	0.282455	0.240545	No
CE_anion_19985	CE	-0.205792	-0.0205889	0.5714	0.955987	0.774818	1	0.209163	0.370771	No
CE_anion_6903	CE	0.635356	0.332444	0.0769348	0.325489	0.27305	1	0.306272	0.206834	No
CE_anion_9935	CE	0.19068	0.360032	0.450191	0.155106	0.687809	0.953364	0.159967	0.455194	No
LC_neg_273	LC	0.00303369	-0.0814408	0.986564	0.666831	1	1	0.289953	0.244125	No
CE_anion_17162	CE	0.506066	-0.130651	0.0801315	0.710188	0.275051	1	0.280863	0.262868	No
LC_neg_184	LC	0.158528	0.0506139	0.43061	0.813405	0.667876	1	0.349648	0.149219	No
LC_pos_202	LC	0.27526	-0.171743	0.477896	0.645708	0.71203	1	0.252461	0.314347	No
CE_cation_1658	CE	0.351424	0.0555504	0.0587938	0.808383	0.239799	1	0.530177	-0.153417	No
CE_cation_7053	CE	0.204172	-0.480688	0.545679	0.156215	0.75947	0.955498	0.435876	0.00698921	No
histamine	CE	1.44454	-0.81127	0.00321508	0.139599	0.106754	0.920254	0.634328	-0.327287	Yes
CE_cation_12534	CE	1.11583	0.73071	0.133297	0.362088	0.356702	1	0.406337	0.059261	No
CE_cation_8573	CE	0.247408	-0.142652	0.669297	0.813741	0.846324	1	0.482969	-0.0691462	No
CE_cation_7534	CE	1.2945	0.346295	0.00200342	0.347902	0.101093	1	0.442601	-0.000846761	No
CE_cation_11443	CE	0.348931	-0.219538	0.0996396	0.394732	0.313566	1	0.623951	-0.306188	No
CE_cation_2593	CE	-0.1538	0.0654429	0.722053	0.865503	0.879327	1	0.241319	0.342576	No
CE_anion_6144	CE	0.652712	0.0200296	0.18368	0.970333	0.419142	1	0.40933	0.0595337	No
CE_cation_19793	CE	0.154498	-0.324658	0.437759	0.110274	0.676481	0.862578	0.495784	-0.0842363	No
CE_cation_18945	CE	0.192192	-0.187446	0.49544	0.474405	0.719423	1	0.344094	0.174705	No
LC_pos_520	LC	0.062383	0.314368	0.651834	0.082976	0.83441	0.790757	0.387298	0.104115	No
CE_anion_6875	CE	0.341857	-0.908938	0.105996	0.389769	0.319813	1	0.608118	-0.266249	No
CE_cation_6496	CE	0.329028	0.0415517	0.428057	0.943738	0.667736	1	0.183418	0.451487	No
CE_cation_10101	CE	0.499447	-0.0686846	0.134363	0.826285	0.357729	1	0.564751	-0.190656	No
CE_cation_7532	CE	1.72535	0.60174	0.00298863	0.282634	0.103458	1	0.373472	0.137278	No
CE_cation_11439	CE	-0.0416677	-0.355972	0.910694	0.305796	0.97996	1	0.492287	-0.0630806	No
LC_pos_198	LC	-0.0679518	-0.134942	0.79924	0.550894	0.920937	1	0.119858	0.566204	No
uridine-5'-diphosphate-glucose	CE	0.383885	0.440628	0.623917	0.38444	0.819656	1	0.29839	0.264891	Yes
LC_neg_118	LC	0.256803	0.0481667	0.271788	0.87282	0.523071	1	0.401214	0.092619	No
CE_cation_197	CE	0.695425	0.118342	0.00791433	0.6572	0.135543	1	0.361834	0.159975	No
GC01_175	GC01	-0.639392	1.83416	0.682272	0.157957	0.849463	0.956598	0.216573	0.407019	No
CE_cation_16213	CE	0.529891	0.0965098	0.103477	0.823853	0.318572	1	0.496268	-0.0651765	No
CE_anion_8847	CE	0.742349	0.0726957	0.00179867	0.837297	0.101093	1	0.524227	-0.111679	No
GC_11	GC	0.348903	0.0823989	0.319907	0.784764	0.565749	1	0.358494	0.16851	No
CE_cation_19529	CE	0.651463	0.0376095	0.0588771	0.918553	0.239799	1	0.412021	0.0810435	No
CE_anion_17731	CE	0.348044	-0.20897	0.201038	0.662218	0.443811	1	0.627925	-0.281076	No
LC_pos_714	LC	-0.273671	-0.0126624	0.419801	0.964254	0.66533	1	0.285103	0.299752	No
CE_cation_20267	CE	0.621588	-0.347509	0.424833	0.647364	0.66533	1	0.384818	0.13455	No
CE_cation_7569	CE	1.68619	0.581935	0.00240982	0.276129	0.101093	1	0.383862	0.136343	No
CE_cation_17499	CE	0.992217	0.506799	0.00359863	0.089878	0.108854	0.799121	0.0350969	0.725879	No
LC_pos_794	LC	-0.0938074	-0.201329	0.742262	0.562148	0.887203	1	0.267492	0.334195	No
CE_cation_18964	CE	0.422495	-0.0339762	0.142451	0.891501	0.368471	1	0.328918	0.230836	No
CE_cation_15296	CE	-0.140161	-1.21013	0.800832	0.037372	0.921199	0.639245	0.461175	0.00994634	No
GC01_68	GC01	0.226812	0.635304	0.480126	0.0552543	0.712742	0.690629	0.170612	0.503929	No
CE_cation_15581	CE	0.699513	0.0361319	0.0497832	0.931546	0.221114	1	0.568011	-0.166317	No
CE_cation_52	CE	0.488918	0.304801	0.136727	0.421595	0.359959	1	0.302237	0.282845	No
CE_cation_17259	CE	2.15322	1.76953	0.0780211	0.139707	0.27305	0.920254	0.324644	0.245303	No
d-gluconic acid	CE	0.223518	-0.444486	0.356294	0.134364	0.603216	0.899631	0.542864	-0.121551	Yes
LC_neg_2	LC	0.102123	-0.153612	0.637778	0.527002	0.829313	1	0.433894	0.0625633	No
LC_neg_644	LC	0.0223329	-0.0971164	0.896732	0.411487	0.970241	1	0.365233	0.178638	No
LC_pos_842	LC	0.234587	0.257124	0.606118	0.589034	0.805023	1	0.268729	0.344159	No
CE_cation_1256	CE	-0.0221057	-0.295918	0.929229	0.268769	0.990731	1	0.497339	-0.0420861	No
CE_anion_15358	CE	0.360579	0.0739587	0.186264	0.740505	0.423849	1	0.338581	0.228682	No
LC_pos_436	LC	-0.0862142	0.359353	0.752352	0.188271	0.892531	0.980796	0.169673	0.514583	No
1084:butyro-1,4-lactam (1tms)	GC	0.651668	0.289269	0.00273391	0.321118	0.101093	1	0.429434	0.0768058	Yes
CE_anion_13933	CE	0.530873	0.396571	0.0158338	0.181831	0.17556	0.980796	0.429953	0.0807316	No
LC_neg_745	LC	-0.0484883	0.0739926	0.823569	0.733878	0.933761	1	0.268943	0.354273	No
CE_cation_15700	CE	1.16027	0.248114	0.0311083	0.732562	0.190993	1	0.46733	0.0233119	No
CE_cation_2509	CE	0.0441064	-0.0256562	0.877092	0.922095	0.961102	1	0.38417	0.164929	No
beta-alanine	GC	0.128863	0.0317577	0.690698	0.911685	0.855876	1	0.414954	0.113891	Yes
adenosine-5'-diphosphate	LC	-0.189239	-0.0116048	0.639773	0.97492	0.830072	1	0.327289	0.263157	Yes
CE_anion_1044	CE	1.13521	0.823139	2.03835e-06	0.00168086	0.0033164	0.273475	0.202164	0.475327	No
LC_neg_436	LC	-0.00756328	0.0204785	0.973097	0.913729	1	1	0.28049	0.343735	No
LC_neg_795	LC	0.796184	-0.0664165	0.0537557	0.877039	0.225996	1	0.457403	0.0478535	No
d-ribose-5-phosphate	CE	2.13214	1.19415	0.106019	0.465694	0.319813	1	0.398921	0.146993	Yes
CE_cation_19897	CE	-0.0562802	-0.347547	0.857561	0.248455	0.951181	1	0.481776	0.00733354	No
LC_neg_1003	LC	0.493821	-0.018105	0.0290058	0.942459	0.188854	1	0.509053	-0.0368622	No
CE_anion_7631	CE	0.72368	0.61962	0.00525719	0.0168864	0.117688	0.508243	0.197158	0.493147	No
LC_pos_617	LC	-0.215344	-0.220043	0.424305	0.505035	0.66533	1	0.32656	0.275754	No
CE_cation_10187	CE	0.399523	-0.166222	0.213592	0.65778	0.454862	1	0.659094	-0.283208	No
CE_cation_17583	CE	0.660942	-0.0801726	0.256794	0.914815	0.508896	1	0.527775	-0.0596893	No
LC_neg_416	LC	-0.0157669	-0.10064	0.933021	0.620552	0.99167	1	0.407918	0.146243	No
CE_cation_13842	CE	0.339908	0.252942	0.0355209	0.275588	0.195907	1	0.283016	0.357868	No
M000606_A180002-101_MST_1803.4_EITTMS_.1	GC01	2.65546	3.97957	0.0189853	0.00105797	0.176509	0.25307	0.127164	0.623571	No
CE_cation_18771	CE	0.59062	0.0788883	0.103803	0.84778	0.318572	1	0.42719	0.116902	No
CE_anion_15023	CE	0.489089	0.00368519	0.423812	0.99548	0.66533	1	0.421067	0.12736	No
GC_207	GC	1.03031	0.113167	0.179172	0.887671	0.415167	1	0.453866	0.0746352	No
CE_anion_2862	CE	0.640811	0.0842017	0.0240971	0.82419	0.185872	1	0.545836	-0.0807489	No
CE_cation_13733	CE	0.360631	0.526454	0.266541	0.447147	0.518115	1	0.496764	0.00252689	No
CE_cation_13846	CE	0.282976	-0.0585155	0.294836	0.854319	0.540201	1	0.304229	0.330156	No
LC_pos_857	LC	-0.32009	-0.0310191	0.164822	0.894413	0.399649	1	0.282989	0.370732	No
LC_neg_462	LC	0.265138	0.178328	0.068577	0.261118	0.258275	1	0.326424	0.297457	No
CE_anion_13221	CE	0.352588	0.163713	0.296699	0.711074	0.541784	1	0.253189	0.421392	No
CE_cation_1956	CE	-0.0345891	-0.236594	0.897488	0.392282	0.970241	1	0.455807	0.0796538	No
CE_anion_17060	CE	2.06791	0.779356	0.0441542	0.556308	0.210671	1	0.38907	0.194429	No
CE_cation_3471	CE	0.286319	-0.113227	0.206062	0.704734	0.446111	1	0.645477	-0.237886	No
CE_cation_13705	CE	0.717287	0.379061	0.0711773	0.441117	0.265001	1	0.417643	0.148031	No
choline	CE	0.587203	0.088257	0.038519	0.694209	0.202817	1	0.375696	0.222026	Yes
LC_pos_591	LC	-0.137504	-0.51908	0.610707	0.099877	0.807369	0.833333	0.455517	0.0872378	No
CE_cation_12399	CE	0.457922	-0.0682515	0.138795	0.860857	0.363638	1	0.585071	-0.123954	No
LC_neg_281	LC	0.275297	-0.301486	0.529756	0.587201	0.744955	1	0.445953	0.112002	No
nicotine	LC	0.108727	-0.0740276	0.537913	0.703239	0.751231	1	0.448334	0.108126	Yes
(2s)-2-hydroxy-3-butenyl-glucosinolate	LC	0.277815	-0.000868477	0.286963	0.997606	0.533311	1	0.543454	-0.048945	Yes
CE_anion_1891	CE	0.874759	0.23513	0.12143	0.75806	0.339917	1	0.43651	0.133983	No
M000000_A123002-101_CONT_1228.8_EIQTMS_.1	GC01	0.723149	0.863786	0.000933581	0.213999	0.101093	1	0.590118	-0.125045	No
CE_cation_7982	CE	0.358071	-0.79116	0.154826	0.0121869	0.383998	0.484632	0.751528	-0.396708	No
CE_anion_3574	CE	0.710284	0.456937	0.00021036	0.0511401	0.0342256	0.674107	0.0934864	0.717425	No
GC01_105	GC01	0.432672	0.49518	0.155904	0.0741289	0.386082	0.767227	0.309936	0.351897	No
CE_anion_12320	CE	0.261857	0.0661255	0.218656	0.783543	0.46082	1	0.37339	0.246651	No
LC_neg_12	LC	-0.0588622	0.0488425	0.714379	0.775752	0.875882	1	0.275844	0.414406	No
CE_cation_5402	CE	0.323292	0.348015	0.124674	0.195091	0.342643	0.980796	0.392753	0.218353	No
CE_cation_17219	CE	0.602577	0.0396877	0.0916431	0.914127	0.297612	1	0.446336	0.130227	No
LC_neg_814	LC	0.0577571	0.0341659	0.757447	0.858857	0.896317	1	0.39151	0.226209	No
LC_neg_241	LC	0.0117211	-0.295646	0.971734	0.445166	1	1	0.44966	0.128594	No
LC_pos_114	LC	0.193512	0.1283	0.367102	0.591824	0.611122	1	0.395426	0.22414	No
CE_cation_15068	CE	0.159702	-0.432329	0.633306	0.197124	0.825137	0.980796	0.546421	-0.0297628	No
CE_anion_606	CE	0.0144969	-0.128945	0.993003	0.93935	1	1	0.3792	0.253016	No
CE_cation_18995	CE	0.347869	-0.785154	0.5719	0.274599	0.774818	1	0.492508	0.0620057	No
LC_pos_211	LC	0.0107866	-0.276198	0.970793	0.484955	1	1	0.494324	0.0590919	No
CE_cation_14624	CE	-0.0179224	0.185249	0.971001	0.663646	1	1	0.293819	0.399437	No
CE_anion_13981	CE	0.255585	-0.045579	0.315494	0.889384	0.562211	1	0.48826	0.0713404	No
CE_anion_13514	CE	1.21455	0.160337	0.23409	0.834085	0.479075	1	0.39073	0.2364	No
CE_anion_9137	CE	0.303449	0.438268	0.344049	0.29473	0.590988	1	0.328174	0.343373	No
chlorogenic acid	LC	0.412279	0.205068	0.300033	0.638219	0.545475	1	0.380087	0.257085	Yes
spermidine	GC	-0.144106	-0.387767	0.624949	0.257639	0.819656	1	0.44393	0.150089	Yes
CE_cation_11988	CE	0.526543	-0.29272	0.177836	0.467523	0.413343	1	0.462375	0.12065	No
LC_neg_735	LC	-0.239415	-0.0190999	0.206504	0.9286	0.446111	1	0.315808	0.371348	No
CE_anion_20007	CE	-0.0622215	0.0816619	0.871061	0.838884	0.958565	1	0.260176	0.467673	No
CE_cation_5625	CE	0.00626758	0.21132	0.981108	0.479593	1	1	0.293221	0.413972	No
CE_anion_14706	CE	0.0253695	0.205486	0.925086	0.592217	0.987608	1	0.395527	0.242964	No
LC_neg_8	LC	-0.00542715	0.0358072	0.973493	0.841924	1	1	0.331261	0.353823	No
LC_neg_683	LC	0.112911	-0.0258088	0.689502	0.925856	0.855046	1	0.464426	0.130756	No
CE_anion_13051	CE	1.02573	0.1996	0.0271896	0.602991	0.185872	1	0.262579	0.47676	No
LC_neg_729	LC	0.319892	-0.150152	0.421987	0.686962	0.66533	1	0.468459	0.131555	No
LC_neg_845	LC	0.186322	-0.214373	0.730719	0.674179	0.885269	1	0.511922	0.0581548	No
CE_cation_9551	CE	0.364701	-0.0814256	0.126223	0.750665	0.345151	1	0.437495	0.189494	No
LC_neg_85	LC	0.152499	0.0381197	0.262899	0.796577	0.515866	1	0.437722	0.191201	No
LC_neg_921	LC	-0.111557	0.0706284	0.439503	0.606857	0.677151	1	0.312372	0.404165	No
CE_cation_9667	CE	0.80408	-0.150582	0.13091	0.744629	0.353219	1	0.402909	0.251257	No
CE_cation_13255	CE	-0.0616122	-0.589931	0.84245	0.153507	0.942038	0.949643	0.603722	-0.0865468	No
uridine-5'-diphosphate-n-acetylgalactosamine.1	LC	0.455009	-0.309733	0.107371	0.408923	0.319813	1	0.573561	-0.0348148	Yes
LC_neg_44	LC	0.259451	-0.0415702	0.114864	0.846325	0.331355	1	0.50581	0.0833921	No
GC01_216	GC01	1.11967	-0.198165	0.532304	0.909734	0.746603	1	0.364555	0.322239	No
CE_cation_18255	CE	1.16811	0.91967	0.00149779	0.00970016	0.101093	0.484632	0.14306	0.697236	No
CE_cation_3445	CE	0.377892	0.00734615	0.107547	0.978923	0.319813	1	0.671615	-0.194735	No
sitosterol	GC	0.575215	0.546252	0.0943733	0.189886	0.303449	0.980796	0.268842	0.486398	Yes
CE_cation_4554	CE	0.562691	0.00479902	0.0398704	0.987656	0.205282	1	0.594366	-0.0592971	No
CE_cation_19207	CE	0.149676	-0.18153	0.495314	0.428244	0.719423	1	0.629241	-0.117951	No
LC_neg_75	LC	0.409611	0.178602	0.0266314	0.40285	0.185872	1	0.450263	0.184508	No
CE_cation_19776	CE	0.129723	-0.208624	0.423353	0.258446	0.66533	1	0.595713	-0.0593344	No
lactic acid	CE	0.605473	0.194439	0.0080855	0.410435	0.136043	1	0.523679	0.0715784	Yes
CE_anion_12125	CE	0.376513	0.17705	0.172429	0.620155	0.408493	1	0.500994	0.110017	No
l-beta-homothreonine	CE	0.295753	0.233497	0.172306	0.26662	0.408493	1	0.424735	0.240001	Yes
CE_cation_19816	CE	0.124996	-0.239469	0.393226	0.132338	0.63671	0.899631	0.643207	-0.128623	No
CE_anion_18506	CE	-0.0477183	-0.452535	0.921867	0.414021	0.984818	1	0.455659	0.188575	No
CE_cation_3926	CE	0.106157	-0.272067	0.649359	0.405235	0.833207	1	0.642514	-0.126804	No
1-methylnicotinic acid	LC	0.202417	0.11768	0.101361	0.512416	0.317733	1	0.475043	0.157145	Yes
CE_cation_4155	CE	0.160182	-0.0489784	0.577443	0.854535	0.780965	1	0.465639	0.173435	No
LC_neg_936	LC	0.130896	-0.0511722	0.36735	0.767631	0.611122	1	0.467312	0.170972	No
d-fructose-6-phosphate	GC	0.272712	0.303106	0.0304059	0.0473417	0.190993	0.647268	0.412264	0.265281	Yes
d-glucose-6-phosphate	GC	0.442286	0.365071	0.0137518	0.0524406	0.165734	0.68213	0.438419	0.224448	Yes
LC_neg_135	LC	0.182762	0.052416	0.185523	0.711403	0.422753	1	0.424101	0.249888	No
LC_neg_176	LC	0.117137	-0.0340787	0.481911	0.849129	0.713439	1	0.419518	0.259056	No
LC_neg_358	LC	0.0530991	-0.0863195	0.78593	0.697213	0.911588	1	0.457169	0.196683	No
CE_cation_14122	CE	-0.0988893	-0.566495	0.740095	0.141857	0.887091	0.92581	0.619899	-0.0774555	No
CE_anion_15834	CE	0.656125	-0.128541	0.078761	0.789509	0.274142	1	0.654532	-0.135801	No
CE_anion_15466	CE	0.354202	-0.0854969	0.297686	0.773433	0.542977	1	0.45712	0.19776	No
CE_cation_19094	CE	0.788762	0.810825	0.525557	0.458196	0.741614	1	0.391799	0.312466	No
CE_anion_8831	CE	0.474809	0.404521	0.219732	0.329203	0.461295	1	0.323585	0.430637	No
CE_anion_11745	CE	0.187746	-0.00521257	0.271984	0.979397	0.523071	1	0.484654	0.158797	No
CE_cation_19786	CE	0.155078	-0.2048	0.323901	0.211062	0.570511	1	0.629338	-0.0816437	No
CE_cation_2006	CE	0.391807	-0.0131701	0.0902086	0.962635	0.294718	1	0.703816	-0.207151	No
LC_neg_994	LC	0.526789	-0.0317678	0.0246436	0.881926	0.185872	1	0.559911	0.0377684	No
LC_neg_325	LC	0.278279	-0.263859	0.515433	0.602537	0.733071	1	0.483504	0.168096	No
LC_neg_781	LC	0.246663	0.239196	0.0645616	0.0965467	0.254799	0.822416	0.351524	0.39257	No
d-raffinose	LC	-0.0830182	-0.0667782	0.735079	0.815065	0.886563	1	0.430617	0.258949	Yes
GC_217	GC	1.19897	1.07186	0.24997	0.207693	0.499981	0.997309	0.432234	0.257141	No
CE_cation_2009	CE	0.344861	0.17353	0.252805	0.415556	0.504061	1	0.450714	0.22658	No
CE_cation_4952	CE	0.293674	-0.126222	0.118725	0.600442	0.337701	1	0.716892	-0.221965	No
CE_cation_19160	CE	0.269306	-0.180759	0.228178	0.388535	0.470526	1	0.605389	-0.0311044	No
CE_anion_14349	CE	0.871217	0.00612711	0.00819436	0.98623	0.136043	1	0.546388	0.0698071	No
CE_anion_485	CE	0.346296	0.284232	0.045895	0.277414	0.215191	1	0.498914	0.154457	No
CE_anion_15817	CE	0.229534	0.0389996	0.503314	0.91914	0.721491	1	0.358267	0.393928	No
CE_cation_8780	CE	1.30312	0.27002	0.00142495	0.479009	0.101093	1	0.514802	0.130292	No
CE_anion_6689	CE	0.331893	-0.620985	0.102918	0.341541	0.318572	1	0.660178	-0.114692	No
CE_cation_7563	CE	0.260567	0.595272	0.471518	0.131153	0.704563	0.899631	0.124482	0.791115	No
CE_cation_1957	CE	-0.00812588	-0.158879	0.972872	0.516061	1	1	0.426892	0.280584	No
CE_cation_14906	CE	0.00718102	-0.799035	0.984199	0.0855244	1	0.795133	0.603997	-0.0182624	No
CE_anion_16123	CE	0.579941	0.522454	0.162523	0.142059	0.395847	0.92581	0.332695	0.441317	No
GC_85	GC	0.247261	0.116112	0.245893	0.563072	0.495133	1	0.467921	0.218856	No
LC_pos_163	LC	-1.822e-05	-0.0455694	0.999937	0.823926	1	1	0.432108	0.279769	No
s-adenosyl-l-methionine	CE	0.397955	0.0218439	0.10964	0.942639	0.323161	1	0.395282	0.342114	Yes
LC_neg_93	LC	-0.00766778	0.055664	0.956499	0.687773	1	1	0.303725	0.497504	No
LC_pos_314	LC	0.24572	0.0542325	0.405657	0.827342	0.652125	1	0.412951	0.314355	No
CE_cation_8942	CE	-0.179555	-0.251728	0.628867	0.552682	0.82182	1	0.441355	0.269595	No
CE_cation_2506	CE	0.19994	-0.119442	0.493377	0.700783	0.719259	1	0.578055	0.0388516	No
CE_anion_6916	CE	0.376367	0.277281	0.0548229	0.364882	0.22871	1	0.296987	0.515971	No
CE_cation_17743	CE	0.692945	0.0892855	0.105807	0.844525	0.319813	1	0.539522	0.1071	No
CE_cation_4797	CE	-0.0338695	-0.168177	0.893191	0.605551	0.969461	1	0.425392	0.310321	No
LC_pos_793	LC	-0.122409	-0.126343	0.7029	0.78935	0.866662	1	0.417693	0.325617	No
LC_pos_557	LC	0.153945	0.0512855	0.181843	0.65294	0.417289	1	0.435128	0.296236	No
CE_cation_4964	CE	0.198128	-0.123159	0.529551	0.610683	0.744955	1	0.418958	0.324284	No
CE_cation_14046	CE	0.733233	-0.116402	0.172737	0.803573	0.408493	1	0.506618	0.177408	No
CE_anion_3074	CE	0.230996	0.172821	0.349795	0.614314	0.595945	1	0.492096	0.202213	No
CE_anion_6202	CE	0.331633	0.217473	0.129418	0.413696	0.350532	1	0.449448	0.276361	No
LC_neg_959	LC	0.279042	0.270339	0.0810375	0.112304	0.276411	0.865966	0.392511	0.376014	No
CE_anion_19307	CE	0.369535	0.242149	0.211144	0.418503	0.450238	1	0.387631	0.384476	No
LC_pos_971	LC	-0.344308	-0.066454	0.194247	0.827635	0.43652	1	0.386221	0.388752	No
CE_anion_11819	CE	1.11063	0.780186	0.0425733	0.238824	0.209837	1	0.474646	0.246581	No
CE_cation_1357	CE	0.14963	-0.258606	0.524221	0.442961	0.741014	1	0.653263	-0.0516686	No
CE_anion_14066	CE	0.567702	-0.0924499	0.0164585	0.748127	0.176164	1	0.595183	0.0483279	No
LC_pos_5	LC	-0.0924718	0.108951	0.501803	0.431075	0.720675	1	0.303026	0.543859	No
CE_cation_1674	CE	0.405058	0.0768366	0.0352311	0.735822	0.19581	1	0.613122	0.0208579	No
LC_neg_963	LC	0.0496412	-0.0687634	0.873333	0.805752	0.959428	1	0.441262	0.317954	No
LC_neg_940	LC	0.517781	-0.00107097	0.04749	0.997229	0.217485	1	0.546066	0.140885	No
CE_cation_7944	CE	0.144384	-0.000627911	0.608667	0.998346	0.807091	1	0.561317	0.117062	No
CE_cation_11875	CE	0.0903521	-0.460379	0.781809	0.157764	0.911588	0.956598	0.555073	0.127797	No
LC_pos_685	LC	-0.255644	0.160308	0.585002	0.763185	0.787261	1	0.400271	0.390242	No
CE_anion_15224	CE	0.521155	-1.06777	0.0383885	0.328274	0.202817	1	0.751216	-0.202016	No
l-tyrosine	GC	-0.152395	-0.0849456	0.551924	0.745488	0.761064	1	0.408079	0.378532	Yes
CE_cation_1690	CE	0.913451	0.184483	0.0216183	0.688628	0.179841	1	0.691052	-0.0977566	No
CE_cation_14560	CE	0.243162	-0.0143294	0.571271	0.970888	0.774818	1	0.519795	0.191707	No
GC_58	GC	0.704959	0.0582611	0.00760439	0.831836	0.131621	1	0.616526	0.0327156	No
CE_anion_12311	CE	0.149357	-0.0579032	0.716453	0.890119	0.876108	1	0.481082	0.264208	No
CE_cation_19189	CE	0.206132	-0.188791	0.344415	0.382366	0.590988	1	0.615112	0.0394426	No
CE_anion_18037	CE	0.174135	0.137086	0.383834	0.426992	0.629534	1	0.375376	0.445662	No
CE_anion_6071	CE	0.305457	0.0746028	0.145204	0.762237	0.371904	1	0.47273	0.284731	No
CE_cation_14066	CE	0.312252	-0.0766126	0.283913	0.825212	0.533311	1	0.604497	0.0631178	No
CE_cation_12067	CE	0.748505	-0.182352	0.102622	0.701117	0.318572	1	0.576166	0.112671	No
LC_neg_163	LC	0.256603	0.14984	0.0266225	0.278529	0.185872	1	0.477502	0.280239	No
CE_cation_16438	CE	0.391291	-0.144686	0.206242	0.735453	0.446111	1	0.605445	0.0675293	No
LC_neg_666	LC	0.0116809	-0.0657926	0.964207	0.773138	1	1	0.431382	0.36497	No
LC_neg_271	LC	0.255675	-0.0891165	0.183318	0.732126	0.418902	1	0.654185	-0.0110391	No
LC_neg_253	LC	0.0979878	-0.0568989	0.646056	0.733263	0.831273	1	0.449537	0.33582	No
CE_cation_14712	CE	0.0912414	0.126231	0.852863	0.766396	0.949116	1	0.413939	0.39843	No
CE_cation_17098	CE	0.459699	0.109546	0.467008	0.873501	0.701213	1	0.505119	0.248826	No
CE_anion_13959	CE	0.393168	-0.0294665	0.0881908	0.92771	0.291048	1	0.570809	0.13861	No
l-proline	GC	0.102739	0.307413	0.642661	0.0767968	0.831273	0.771287	0.223537	0.727981	Yes
CE_anion_14761	CE	0.135341	0.254346	0.558464	0.396451	0.764189	1	0.461489	0.327115	No
CE_cation_19119	CE	0.334663	-0.065356	0.101549	0.758258	0.317733	1	0.594333	0.105291	No
LC_pos_181	LC	0.038259	-0.00981622	0.886763	0.966684	0.967	1	0.433796	0.377845	No
suberic acid.1	GC01	2.97926	3.3218	0.00967329	0.0120607	0.145726	0.484632	0.466321	0.324196	Yes
CE_cation_8840	CE	1.26454	0.19273	0.00212543	0.616956	0.101093	1	0.578656	0.136904	No
LC_neg_991	LC	0.465873	-0.0292413	0.140001	0.911844	0.366207	1	0.543014	0.198047	No
CE_cation_13194	CE	0.0233951	-0.310789	0.943603	0.428072	0.995617	1	0.569642	0.153161	No
pyridoxamine	CE	0.396282	0.331259	0.0575108	0.231498	0.237487	1	0.345939	0.531502	Yes
LC_neg_754	LC	0.482026	0.0199315	0.0675073	0.945713	0.257005	1	0.577563	0.140709	No
LC_neg_84	LC	0.273804	-0.0678949	0.103905	0.7459	0.318572	1	0.646166	0.0281394	No
CE_cation_17866	CE	0.61176	0.0567683	0.0515158	0.876873	0.223864	1	0.579607	0.143021	No
CE_cation_9341	CE	0.0519538	0.00352958	0.471513	0.963955	0.704563	1	0.50039	0.283141	No
CE_cation_8005	CE	0.198606	-0.105906	0.4938	0.740703	0.719259	1	0.618324	0.0846399	No
l-glutathione	CE	0.408927	0.333228	0.0193419	0.12452	0.177718	0.899631	0.315601	0.596513	Yes
LC_neg_778	LC	0.531592	0.0170212	0.118181	0.960212	0.337335	1	0.555835	0.195228	No
LC_pos_651	LC	0.593879	0.58727	0.169645	0.134058	0.406497	0.899631	0.315648	0.601697	No
CE_cation_4592	CE	0.272716	-0.216517	0.280731	0.387576	0.531464	1	0.635772	0.0616534	No
CE_cation_10655	CE	0.448267	-0.403886	0.45763	0.44288	0.695204	1	0.552177	0.203097	No
LC_neg_29	LC	0.121738	0.0309546	0.379445	0.838123	0.624856	1	0.451837	0.376438	No
CE_cation_8390	CE	0.141132	0.199365	0.605551	0.436853	0.805023	1	0.349185	0.555604	No
LC_neg_86	LC	-0.0158219	-0.030467	0.93468	0.87972	0.992155	1	0.465555	0.36154	No
LC_neg_125	LC	0.128391	0.0804513	0.363292	0.623277	0.607804	1	0.45112	0.388471	No
CE_cation_1970	CE	0.376373	0.012636	0.0886693	0.954222	0.291444	1	0.665945	0.0257462	No
CE_anion_8695	CE	0.483722	0.56242	0.077404	0.131869	0.27305	0.899631	0.462562	0.369618	No
LC_neg_598	LC	0.550394	0.110107	0.0363394	0.689727	0.19774	1	0.569928	0.188482	No
CE_cation_13893	CE	0.33449	-0.0978432	0.338331	0.824501	0.588795	1	0.619854	0.105367	No
CE_cation_141	CE	0.601029	0.171594	0.0331398	0.597883	0.193778	1	0.706043	-0.0401019	No
CE_anion_12923	CE	0.659909	0.336539	0.0104479	0.283967	0.149949	1	0.323698	0.607574	No
d-cellobiose	LC	-0.0510085	-0.0574935	0.881772	0.869866	0.964791	1	0.47966	0.344893	Yes
CE_cation_3496	CE	0.46227	0.103289	0.0259222	0.657706	0.185872	1	0.613529	0.119622	No
CE_cation_7580	CE	0.118113	-0.37963	0.625199	0.0599506	0.819656	0.711968	0.522273	0.274396	No
LC_neg_574	LC	0.139465	0.17867	0.344713	0.32846	0.590988	1	0.621725	0.11413	No
CE_anion_14954	CE	0.285124	0.224873	0.260876	0.393481	0.514479	1	0.50958	0.307274	No
CE_cation_7469	CE	0.548426	-0.203908	0.271025	0.643351	0.522925	1	0.542317	0.253635	No
CE_cation_4949	CE	0.369068	0.0144729	0.0874802	0.947463	0.29047	1	0.61465	0.133762	No
LC_neg_121	LC	0.00384152	-0.0273082	0.978947	0.864497	1	1	0.510135	0.310632	No
LC_neg_64	LC	0.0310859	-0.0366553	0.847717	0.828188	0.945329	1	0.500527	0.329947	No
CE_cation_7861	CE	0.207079	-0.0601074	0.49951	0.862869	0.720648	1	0.62167	0.125358	No
CE_anion_16010	CE	0.496862	0.229369	0.0820862	0.511412	0.278238	1	0.57323	0.208432	No
CE_anion_4046	CE	0.985793	1.01997	0.0276839	0.103364	0.187674	0.840863	0.575835	0.204729	No
LC_neg_935	LC	0.11609	0.021658	0.558436	0.918018	0.764189	1	0.463293	0.395125	No
CE_cation_10678	CE	0.37404	-0.313353	0.491048	0.474016	0.719025	1	0.556583	0.239936	No
LC_neg_103	LC	0.207166	0.0832731	0.103248	0.546215	0.318572	1	0.528929	0.288335	No
CE_anion_4178	CE	0.45939	-0.0357923	0.66913	0.977248	0.846324	1	0.574143	0.212381	No
CE_cation_14079	CE	1.43542	0.392446	0.00574675	0.520213	0.118354	1	0.681566	0.0312632	No
CE_anion_6419	CE	0.389174	-0.565212	0.0478365	0.386153	0.217757	1	0.774852	-0.124488	No
CE_cation_14518	CE	0.230357	-0.252665	0.531919	0.575052	0.746603	1	0.679062	0.0382144	No
LC_neg_590	LC	0.622312	0.117905	0.0179607	0.677876	0.176164	1	0.54389	0.268154	No
LC_neg_14	LC	0.246421	0.0414046	0.0527176	0.766123	0.224749	1	0.595008	0.187426	No
LC_pos_116	LC	0.371229	0.116819	0.160299	0.702975	0.392881	1	0.550947	0.264205	No
CE_cation_14134	CE	0.234435	-0.153209	0.458725	0.678925	0.695569	1	0.637599	0.117935	No
CE_anion_134	CE	0.259014	0.237146	0.683434	0.740033	0.849463	1	0.467269	0.4077	No
CE_anion_3089	CE	1.20583	0.903816	6.6576e-05	0.0109672	0.0164739	0.484632	0.471073	0.406571	No
CE_cation_5240	CE	0.374768	0.00944427	0.0833177	0.96514	0.280658	1	0.629746	0.138724	No
CE_cation_17731	CE	0.475425	0.141819	0.243417	0.642928	0.493199	1	0.430348	0.475727	No
LC_neg_35	LC	0.00125088	-0.0102006	0.995086	0.961861	1	1	0.491474	0.372851	No
CE_anion_10483	CE	0.301878	0.242119	0.143765	0.427059	0.370622	1	0.525987	0.315811	No
CE_cation_117	CE	1.03168	0.150361	0.0778242	0.782434	0.27305	1	0.541891	0.289475	No
CE_cation_11874	CE	-0.262388	-0.605284	0.497398	0.175815	0.719987	0.972606	0.591209	0.209547	No
CE_cation_4796	CE	0.231017	0.0794462	0.518327	0.815501	0.734955	1	0.519405	0.333936	No
CE_cation_12285	CE	0.308264	-0.0455053	0.0971424	0.837367	0.309297	1	0.74132	-0.0391027	No
CE_cation_8666	CE	0.255402	-0.259738	0.261252	0.307149	0.514596	1	0.565691	0.258764	No
LC_neg_600	LC	0.256069	0.239519	0.145791	0.212419	0.372374	1	0.561195	0.267607	No
CE_cation_13785	CE	0.420437	0.283469	0.0133155	0.18411	0.165734	0.980796	0.383178	0.571363	No
CE_cation_2210	CE	0.44512	-0.00160226	0.20877	0.996071	0.447394	1	0.519482	0.342879	No
LC_neg_815	LC	0.172998	0.253943	0.283386	0.171913	0.533311	0.969392	0.52033	0.343155	No
CE_anion_18796	CE	0.634592	0.598095	0.0905749	0.103077	0.29525	0.840863	0.443126	0.474267	No
LC_neg_69	LC	0.248862	0.0403517	0.0506739	0.775948	0.223001	1	0.624338	0.168541	No
CE_cation_15100	CE	0.130751	-0.203108	0.742698	0.642458	0.887203	1	0.585554	0.237076	No
CE_cation_19561	CE	0.672289	-0.138196	0.147846	0.737157	0.374682	1	0.573886	0.258706	No
CE_cation_11935	CE	0.065747	-0.419127	0.877349	0.304761	0.961102	1	0.597762	0.219821	No
CE_anion_12356	CE	0.10471	0.0696243	0.78798	0.88693	0.911838	1	0.478776	0.427174	No
CE_cation_79	CE	0.617824	0.274481	0.181111	0.556146	0.416786	1	0.584325	0.24936	No
CE_cation_9588	CE	0.447048	0.094405	0.0539376	0.701759	0.226153	1	0.472208	0.439875	No
CE_cation_11989	CE	0.351785	-0.136984	0.150945	0.530838	0.378993	1	0.657485	0.128073	No
LC_neg_454	LC	0.180979	0.0284729	0.220618	0.866341	0.462192	1	0.536942	0.332552	No
CE_anion_4076	CE	0.697734	0.245784	0.000672569	0.308155	0.0781621	1	0.383807	0.593055	No
LC_neg_42	LC	0.235943	0.0988598	0.0438319	0.474988	0.210671	1	0.58788	0.252641	No
CE_cation_1268	CE	0.461978	0.0324737	0.0448123	0.88333	0.212564	1	0.687387	0.085039	No
CE_cation_3263	CE	0.846397	0.362785	0.0473647	0.357053	0.217485	1	0.490675	0.420516	No
CE_cation_3964	CE	0.131815	0.213892	0.609755	0.424284	0.807369	1	0.42167	0.537406	No
CE_anion_16154	CE	0.670866	0.567002	0.0170021	0.0635843	0.176164	0.731309	0.475365	0.448062	No
CE_cation_9993	CE	0.516679	0.0827951	0.275364	0.829594	0.526461	1	0.582578	0.268306	No
LC_neg_162	LC	0.150415	0.0940875	0.271265	0.52707	0.522925	1	0.54888	0.325826	No
CE_cation_11983	CE	0.580868	-0.0229457	0.0456722	0.946333	0.215191	1	0.724329	0.0300655	No
CE_cation_17089	CE	0.574677	0.129316	0.146301	0.750855	0.372831	1	0.594312	0.249854	No
CE_cation_19726	CE	0.101448	0.121608	0.854283	0.779802	0.949939	1	0.44682	0.501536	No
CE_cation_5252	CE	0.529492	-0.0376698	0.425524	0.951261	0.66533	1	0.575006	0.287274	No
CE_cation_150	CE	1.04996	0.620752	0.0105987	0.144923	0.149949	0.931976	0.56181	0.312302	No
CE_cation_18547	CE	0.517142	0.0149288	0.203689	0.970968	0.445219	1	0.607192	0.236598	No
LC_pos_733	LC	0.691192	0.528362	0.0788784	0.192135	0.274142	0.980796	0.479964	0.452652	No
CE_anion_15568	CE	0.709898	0.152314	0.0196257	0.655914	0.178309	1	0.630644	0.198716	No
CE_cation_16667	CE	0.653203	0.117801	0.0390666	0.764683	0.204065	1	0.626763	0.209152	No
CE_cation_10018	CE	0.730546	0.120222	0.00162934	0.680464	0.101093	1	0.598641	0.259104	No
CE_cation_9350	CE	0.402413	0.149163	0.035213	0.475919	0.19581	1	0.625703	0.214169	No
CE_cation_5679	CE	0.255671	0.470004	0.480033	0.250199	0.712742	1	0.591673	0.272158	No
CE_cation_7412	CE	0.280042	0.427396	0.392295	0.258482	0.63671	1	0.571434	0.307839	No
CE_anion_13556	CE	0.539449	0.203714	0.0429475	0.474183	0.209837	1	0.595007	0.268133	No
CE_cation_4315	CE	0.20882	0.00696658	0.354383	0.974594	0.602489	1	0.528124	0.383578	No
CE_cation_19718	CE	0.409324	-0.0918189	0.096816	0.689954	0.308862	1	0.690139	0.110461	No
CE_anion_17455	CE	0.4587	0.0707832	0.0626575	0.821412	0.250095	1	0.496248	0.438512	No
CE_cation_7524	CE	0.436115	0.216698	0.0889012	0.359472	0.29148	1	0.557643	0.337583	No
CE_cation_1402	CE	0.375039	0.0629337	0.0681829	0.781879	0.257387	1	0.634927	0.207655	No
CE_cation_7537	CE	0.427754	0.079191	0.120317	0.714135	0.33899	1	0.596189	0.276119	No
CE_cation_4549	CE	0.301177	0.0357591	0.140695	0.859088	0.367184	1	0.651615	0.18301	No
CE_cation_8845	CE	0.522979	0.259063	0.0679238	0.331149	0.257005	1	0.536853	0.377903	No
CE_cation_3835	CE	0.376446	-0.0223181	0.152786	0.933332	0.381261	1	0.675634	0.143654	No
CE_cation_16500	CE	0.515277	-0.112599	0.0444667	0.76324	0.211542	1	0.8299	-0.113653	No
CE_cation_2994	CE	1.03529	0.264487	0.0334675	0.524764	0.193778	1	0.513159	0.43007	No
CE_cation_8312	CE	0.124106	0.208055	0.623446	0.432182	0.819656	1	0.429646	0.571601	No
CE_cation_12340	CE	0.911115	0.353244	0.0128528	0.496534	0.165734	1	0.662165	0.183463	No
CE_cation_7533	CE	0.545627	0.03216	0.0197268	0.90675	0.178309	1	0.626246	0.244384	No
CE_cation_13279	CE	0.880954	0.246916	0.207015	0.720805	0.446111	1	0.560216	0.356522	No
CE_cation_14583	CE	0.142211	-0.00828079	0.676716	0.981495	0.847517	1	0.540799	0.389364	No
CE_cation_5526	CE	0.498582	0.214681	0.0865209	0.376341	0.287872	1	0.590759	0.305309	No
CE_cation_17904	CE	0.571637	-0.0921911	0.249199	0.813534	0.4995	1	0.64936	0.207471	No
CE_cation_20215	CE	0.343317	-0.144875	0.143394	0.529116	0.37032	1	0.721519	0.0871454	No
CE_cation_11774	CE	0.209858	-0.0816855	0.421203	0.732354	0.66533	1	0.537856	0.39829	No
CE_cation_19714	CE	0.355512	-0.234099	0.134066	0.353194	0.357582	1	0.778235	-0.00713476	No
CE_anion_3872	CE	0.280692	0.141508	0.118181	0.601667	0.337335	1	0.643524	0.221419	No
CE_anion_919	CE	1.26602	0.473757	0.000178398	0.195461	0.0322504	0.980796	0.597854	0.301173	No
LC_neg_1074	LC	0.129654	0.0613959	0.550735	0.788554	0.760651	1	0.486688	0.493687	No
CE_cation_13671	CE	0.473835	-0.106485	0.232552	0.813519	0.477128	1	0.679748	0.168408	No
CE_anion_1380	CE	0.260817	0.41298	0.245848	0.103224	0.495133	0.840863	0.547235	0.400926	No
CE_cation_12385	CE	0.207426	-0.110746	0.501875	0.674193	0.720675	1	0.557861	0.383033	No
CE_cation_9916	CE	0.629035	-0.267416	0.205158	0.576753	0.446111	1	0.710526	0.131688	No
CE_anion_2337	CE	0.424401	0.153147	0.0145752	0.573002	0.171811	1	0.728608	0.103919	No
CE_cation_18555	CE	0.53043	0.0673283	0.183222	0.865942	0.418902	1	0.625205	0.279293	No
CE_cation_6098	CE	0.271763	0.0798879	0.302801	0.743088	0.548617	1	0.572824	0.368803	No
CE_cation_6905	CE	0.760166	-0.204994	0.191478	0.676673	0.432423	1	0.672689	0.203506	No
CE_cation_7564	CE	0.369838	0.152934	0.174394	0.544817	0.410027	1	0.49582	0.508213	No
CE_cation_5518	CE	0.516446	0.30433	0.0105897	0.249992	0.149949	1	0.663175	0.225877	No
CE_cation_15542	CE	0.843819	0.0736208	0.0162398	0.844863	0.176148	1	0.649926	0.248439	No
CE_cation_5339	CE	0.136429	0.0267693	0.660755	0.919014	0.840675	1	0.454307	0.581372	No
CE_cation_1355	CE	0.407283	0.162097	0.194633	0.67901	0.436782	1	0.679825	0.200582	No
CE_cation_7654	CE	0.855752	0.356367	0.00498428	0.231932	0.117417	1	0.623353	0.296309	No
CE_cation_15697	CE	-0.0794702	-0.104766	0.845766	0.823817	0.943801	1	0.536679	0.444731	No
CE_cation_18697	CE	0.921538	0.202251	0.136047	0.751085	0.358749	1	0.638603	0.272591	No
trimethylglycine	CE	0.552131	0.0927809	0.0488502	0.733505	0.218951	1	0.727975	0.122818	Yes
CE_anion_5292	CE	0.535264	-0.104902	0.0726739	0.760031	0.267975	1	0.689039	0.190476	No
CE_anion_15249	CE	0.469443	-0.361804	0.079332	0.285704	0.274142	1	0.724047	0.132963	No
CE_cation_14662	CE	0.805262	-0.394992	0.166473	0.457626	0.401365	1	0.674042	0.217889	No
CE_anion_1978	CE	0.346975	0.216682	0.0662132	0.381425	0.256966	1	0.61063	0.327827	No
CE_cation_1926	CE	0.306138	0.060567	0.134611	0.772395	0.357729	1	0.60531	0.336847	No
glycero-3-phosphocholine	LC	-0.0263434	-0.303001	0.901324	0.332597	0.973074	1	0.674036	0.221521	Yes
CE_cation_15978	CE	0.669786	0.120428	0.0239216	0.706494	0.185872	1	0.719178	0.145497	No
CE_cation_17262	CE	0.675181	0.0646961	0.0668644	0.895971	0.256966	1	0.780512	0.0428869	No
CE_cation_5739	CE	0.898198	0.469518	0.00264398	0.125104	0.101093	0.899631	0.605028	0.342361	No
CE_cation_16921	CE	0.408083	0.0328308	0.0814948	0.913257	0.277389	1	0.711502	0.163334	No
CE_cation_4419	CE	0.639785	0.119856	0.0536947	0.736248	0.225996	1	0.554148	0.430749	No
CE_cation_1965	CE	-0.0126911	0.207626	0.960202	0.509278	1	1	0.490047	0.539345	No
CE_cation_20222	CE	0.389112	-0.055787	0.121593	0.819145	0.339917	1	0.714128	0.161624	No
CE_cation_14377	CE	1.52364	1.10273	0.0719654	0.190962	0.266108	0.980796	0.557871	0.426298	No
CE_cation_4458	CE	0.403153	0.46776	0.276467	0.235704	0.527329	1	0.616516	0.327797	No
CE_anion_659	CE	0.361702	0.236683	0.0739659	0.399886	0.268622	1	0.678265	0.223472	No
CE_anion_16264	CE	0.46625	-0.129829	0.0531885	0.630882	0.224895	1	0.734412	0.134477	No
CE_cation_11855	CE	0.506386	-0.0373287	0.0593377	0.913503	0.239799	1	0.772005	0.0740204	No
CE_cation_12103	CE	0.493976	-0.232469	0.255704	0.659766	0.507355	1	0.773443	0.0740503	No
CE_cation_14613	CE	0.199536	-0.0674447	0.617119	0.882847	0.814317	1	0.614213	0.348803	No
CE_anion_12301	CE	1.02819	0.395104	0.021797	0.563697	0.179841	1	0.730933	0.15267	No
CE_cation_7783	CE	0.520393	-0.583358	0.313263	0.24348	0.559472	1	0.773059	0.0887216	No
CE_cation_7015	CE	0.125544	0.227997	0.632195	0.45552	0.824844	1	0.574956	0.424442	No
CE_anion_15173	CE	0.502477	0.244157	0.0268862	0.422707	0.185872	1	0.682792	0.24244	No
CE_anion_14087	CE	0.509963	-0.0800559	0.0317068	0.78312	0.192248	1	0.710244	0.199857	No
CE_anion_1159	CE	0.499533	0.170512	0.00815757	0.408928	0.136043	1	0.71166	0.199139	No
CE_cation_14673	CE	0.673647	0.1028	0.113343	0.828449	0.330483	1	0.685128	0.245611	No
CE_cation_15418	CE	0.515949	0.0154131	0.18017	0.973501	0.415491	1	0.604538	0.382903	No
CE_cation_19580	CE	0.832706	0.0697226	0.0180689	0.850949	0.176164	1	0.738571	0.158416	No
CE_cation_3625	CE	0.414007	0.0289953	0.0460812	0.893752	0.215443	1	0.735802	0.166012	No
CE_cation_1717	CE	0.300171	0.0755632	0.168581	0.726479	0.404545	1	0.623197	0.358174	No
CE_cation_4551	CE	0.580916	0.191841	0.0732606	0.574153	0.268457	1	0.544951	0.491211	No
CE_cation_10118	CE	0.435117	-2.44527e-05	0.17228	0.999947	0.408493	1	0.731651	0.176075	No
CE_cation_12499	CE	0.485121	0.0485685	0.0309709	0.849708	0.190993	1	0.723686	0.192361	No
CE_cation_9969	CE	0.677894	-0.152496	0.0960691	0.692384	0.307686	1	0.669339	0.286385	No
trimesic acid	CE	0.257351	0.0634569	0.0877355	0.752404	0.290724	1	0.71712	0.206959	Yes
CE_cation_3582	CE	-0.0396061	0.0750253	0.863092	0.79971	0.954959	1	0.558444	0.478504	No
CE_anion_18750	CE	0.54612	0.275318	0.16034	0.634404	0.392881	1	0.633921	0.353581	No
CE_cation_8999	CE	1.10295	0.684925	0.0441042	0.233665	0.210671	1	0.741413	0.171972	No
CE_cation_12457	CE	0.293837	-0.170006	0.360419	0.56183	0.607041	1	0.632947	0.358142	No
CE_cation_9411	CE	0.827951	0.170139	0.10705	0.663799	0.319813	1	0.644001	0.340265	No
CE_cation_13403	CE	0.58562	0.29107	0.037586	0.43948	0.201823	1	0.674984	0.289026	No
CE_anion_2385	CE	0.471696	0.169965	0.0219223	0.549954	0.179841	1	0.714478	0.223095	No
CE_cation_4330	CE	-0.0256592	0.230413	0.915831	0.428773	0.982887	1	0.50782	0.5726	No
CE_cation_4242	CE	0.294241	0.477698	0.367234	0.220936	0.611122	1	0.603577	0.412343	No
CE_cation_13805	CE	0.340619	-0.235044	0.27524	0.515631	0.526461	1	0.720329	0.219356	No
CE_cation_13243	CE	0.212498	0.159545	0.480105	0.534161	0.712742	1	0.499567	0.593909	No
CE_cation_11919	CE	0.759754	0.246582	0.0340266	0.601203	0.195492	1	0.796959	0.0914895	No
CE_anion_20206	CE	0.452719	0.474724	0.113942	0.187326	0.33077	0.980796	0.593849	0.437638	No
CE_cation_12116	CE	0.534602	-0.0604962	0.0824375	0.872393	0.278848	1	0.778375	0.129639	No
CE_cation_4023	CE	0.372723	0.469779	0.313642	0.292683	0.559534	1	0.65908	0.332989	No
CE_cation_8902	CE	0.5672	0.278417	0.0352894	0.28166	0.19581	1	0.609899	0.417636	No
LC_neg_22	LC	0.156568	0.146143	0.349802	0.293693	0.595945	1	0.449879	0.688497	No
CE_cation_20049	CE	0.283157	-0.196785	0.208189	0.464161	0.446864	1	0.792778	0.114403	No
CE_cation_3004	CE	-0.0134672	0.149513	0.959364	0.6627	1	1	0.560334	0.511452	No
CE_cation_7272	CE	0.267668	0.415313	0.415079	0.229993	0.661326	1	0.550649	0.529779	No
CE_cation_14685	CE	0.035341	0.168375	0.937706	0.680755	0.992846	1	0.504309	0.608861	No
CE_cation_6059	CE	0.336645	0.0785918	0.131231	0.715158	0.353499	1	0.624741	0.407178	No
LC_pos_499	LC	0.40975	0.372475	0.0434304	0.0860298	0.210671	0.795287	0.531828	0.566418	No
CE_cation_1968	CE	0.522962	0.223318	0.0678077	0.669048	0.257005	1	0.737553	0.218947	No
CE_cation_14054	CE	0.898178	0.471743	0.0226721	0.396866	0.182611	1	0.715468	0.257487	No
CE_cation_4742	CE	0.0252204	0.294489	0.921266	0.311356	0.984818	1	0.518215	0.592972	No
CE_cation_9515	CE	0.665532	0.0986372	0.0347886	0.782628	0.19581	1	0.713208	0.267328	No
CE_cation_7952	CE	1.37993	-0.0621583	0.0294173	0.929425	0.189524	1	0.813952	0.0974923	No
CE_cation_13318	CE	0.65699	0.183567	0.0230888	0.593412	0.183681	1	0.731485	0.238273	No
CE_cation_20193	CE	0.930102	0.494751	0.0328265	0.279879	0.193778	1	0.656928	0.37153	No
CE_cation_8908	CE	0.797776	-0.198073	0.105592	0.636645	0.319813	1	0.722483	0.266159	No
CE_cation_6893	CE	0.118443	0.260125	0.64051	0.380002	0.830367	1	0.574922	0.516168	No
CE_cation_9342	CE	0.088529	0.0364182	0.72989	0.892323	0.885269	1	0.531312	0.589937	No
CE_cation_2815	CE	0.674101	0.0969739	0.00344173	0.688584	0.108854	1	0.748982	0.222457	No
CE_cation_14010	CE	0.780489	0.216336	0.0175996	0.615781	0.176164	1	0.742534	0.23871	No
CE_cation_13252	CE	0.241114	-0.0984636	0.226416	0.613928	0.46912	1	0.710351	0.294857	No
CE_cation_7487	CE	0.514416	0.129135	0.0366865	0.664172	0.198963	1	0.733305	0.25703	No
CE_cation_7141	CE	0.629187	0.572781	0.11237	0.161007	0.328234	0.957789	0.66642	0.370408	No
CE_cation_17973	CE	0.680278	-0.0550758	0.158772	0.914074	0.390804	1	0.713875	0.292797	No
CE_cation_16951	CE	0.65177	0.305556	0.00484996	0.353403	0.117417	1	0.625043	0.444809	No
CE_cation_7930	CE	0.289273	0.431702	0.324003	0.196195	0.570511	0.980796	0.58477	0.514511	No
CE_cation_12019	CE	0.495865	-0.156798	0.141051	0.702491	0.367184	1	0.794842	0.16331	No
CE_cation_4365	CE	0.404089	0.168146	0.0663588	0.459857	0.256966	1	0.582458	0.526879	No
CE_cation_5744	CE	0.9329	0.207671	0.0752115	0.591246	0.270411	1	0.669323	0.381974	No
CE_cation_3616	CE	0.49848	0.0112671	0.144422	0.978625	0.370622	1	0.743178	0.257197	No
CE_cation_10682	CE	0.607582	-0.160911	0.250144	0.710107	0.499981	1	0.698137	0.333921	No
CE_cation_5738	CE	0.0728469	0.303806	0.791663	0.404434	0.914149	1	0.543879	0.603163	No
CE_cation_9334	CE	0.105115	0.0365577	0.69506	0.895699	0.859318	1	0.550765	0.593891	No
CE_cation_3536	CE	0.670695	-0.0954605	0.304849	0.868696	0.549268	1	0.683634	0.375773	No
CE_cation_8449	CE	0.664275	0.395029	0.0253415	0.254891	0.185872	1	0.645367	0.441596	No
CE_cation_14273	CE	1.72313	0.817124	0.00209764	0.0404877	0.101093	0.639245	0.609803	0.503623	No
CE_cation_11438	CE	0.663466	-0.164627	0.0749296	0.695932	0.270311	1	0.763259	0.245419	No
CE_cation_13189	CE	0.247669	-0.105387	0.223636	0.57835	0.464694	1	0.723616	0.316768	No
CE_cation_11271	CE	0.545221	0.163776	0.0378822	0.559129	0.202265	1	0.709238	0.348715	No
CE_cation_3728	CE	0.909685	1.00393	0.0512527	0.0554949	0.223864	0.690629	0.661099	0.432509	No
CE_cation_1806	CE	0.437203	0.544325	0.219649	0.198106	0.461295	0.98137	0.65655	0.441741	No
CE_cation_6213	CE	0.326314	0.042962	0.127702	0.842765	0.346963	1	0.680889	0.40192	No
CE_cation_2482	CE	0.33015	0.0697343	0.0844178	0.719712	0.28145	1	0.673674	0.417278	No
CE_cation_2237	CE	0.357782	0.0235601	0.195241	0.944012	0.437545	1	0.720466	0.339604	No
CE_cation_16960	CE	0.319323	0.297352	0.471585	0.536871	0.704563	1	0.71598	0.348749	No
CE_anion_4677	CE	0.414707	0.253934	0.0387085	0.337544	0.203157	1	0.735506	0.31621	No
CE_cation_2512	CE	0.321181	0.0638293	0.1192	0.757539	0.337873	1	0.691851	0.393686	No
CE_cation_8917	CE	0.442008	-0.330106	0.347799	0.457527	0.594579	1	0.765764	0.269981	No
CE_cation_2465	CE	0.0581526	0.289404	0.819796	0.331905	0.932733	1	0.553422	0.631479	No
CE_cation_12906	CE	0.40053	-0.0356106	0.0655971	0.890104	0.256554	1	0.72602	0.343436	No
CE_cation_5586	CE	0.0700086	0.264499	0.776353	0.350721	0.908723	1	0.559317	0.626072	No
CE_cation_4395	CE	0.329575	0.0649503	0.127266	0.765026	0.346963	1	0.685298	0.421246	No
CE_cation_13110	CE	0.658923	0.049934	0.0200508	0.894019	0.179246	1	0.884788	0.0844379	No
CE_cation_2119	CE	0.888146	0.328406	0.00243954	0.267695	0.101093	1	0.7152	0.37354	No
CE_cation_5998	CE	0.0413997	0.167178	0.865353	0.569236	0.955374	1	0.591277	0.585338	No
CE_cation_14088	CE	0.466823	0.14382	0.0522205	0.636905	0.224749	1	0.776317	0.272831	No
CE_cation_5229	CE	0.0167406	0.258075	0.950305	0.403584	1	1	0.570246	0.621214	No
CE_cation_2496	CE	0.0935241	0.326142	0.709334	0.267052	0.871008	1	0.565051	0.630028	No
CE_anion_5583	CE	0.592561	0.704179	0.105059	0.0845677	0.319813	0.790757	0.551224	0.65398	No
CE_cation_2589	CE	0.105983	0.320232	0.673089	0.277202	0.847517	1	0.5782	0.609046	No
CE_cation_4930	CE	0.0718987	0.252595	0.772861	0.389685	0.905653	1	0.572861	0.618801	No
CE_cation_14002	CE	0.70694	-0.175043	0.119962	0.656263	0.33885	1	0.733874	0.349118	No
CE_cation_20380	CE	0.750215	0.228112	0.0343703	0.523638	0.195492	1	0.656096	0.48206	No
CE_cation_18184	CE	0.863559	-0.454331	0.344042	0.568144	0.590988	1	0.743398	0.336134	No
CE_cation_14135	CE	0.2833	0.148209	0.28767	0.643521	0.533682	1	0.671142	0.458634	No
CE_anion_16829	CE	0.479376	0.283527	0.187806	0.534904	0.42676	1	0.632438	0.524767	No
CE_cation_13694	CE	0.144586	0.296646	0.72992	0.524923	0.885269	1	0.682346	0.441573	No
CE_cation_12847	CE	0.281615	-0.261751	0.535856	0.546816	0.750291	1	0.719768	0.381298	No
CE_anion_13037	CE	0.379796	0.180263	0.0795297	0.510778	0.274142	1	0.753137	0.32751	No
CE_cation_14976	CE	0.8793	0.236951	0.0149222	0.397362	0.17264	1	0.640303	0.51962	No
CE_cation_20283	CE	0.644465	0.0973816	0.0428853	0.772277	0.209837	1	0.707946	0.405954	No
CE_cation_2288	CE	0.157144	0.349923	0.548196	0.255891	0.760285	1	0.584319	0.617342	No
CE_cation_20110	CE	0.560026	0.107794	0.0423945	0.709276	0.209653	1	0.694535	0.436596	No
CE_cation_17505	CE	1.00541	0.276525	0.00435591	0.422443	0.117417	1	0.750469	0.342342	No
CE_cation_10194	CE	0.594731	-0.107548	0.292923	0.822887	0.539124	1	0.683705	0.463906	No
CE_cation_19716	CE	0.337324	-0.0194563	0.0569535	0.921105	0.235785	1	0.750313	0.352035	No
CE_cation_10201	CE	0.535857	-0.0877889	0.339516	0.854561	0.588795	1	0.667463	0.492016	No
CE_cation_8865	CE	0.654487	-0.177372	0.215522	0.673888	0.457176	1	0.733421	0.381334	No
CE_cation_8866	CE	0.468133	-0.286138	0.304374	0.500635	0.549021	1	0.770372	0.319102	No
CE_cation_13800	CE	0.359735	-0.302678	0.34214	0.488953	0.590936	1	0.793891	0.284543	No
CE_cation_3486	CE	0.107287	0.328588	0.683003	0.283965	0.849463	1	0.567161	0.671566	No
CE_cation_8950	CE	1.05508	0.0905532	0.065224	0.852454	0.25571	1	0.683048	0.483142	No
CE_cation_20186	CE	0.54848	0.0419954	0.0498898	0.888563	0.221114	1	0.714067	0.430831	No
CE_cation_12907	CE	0.644139	-0.179363	0.132393	0.652986	0.35545	1	0.764942	0.34539	No
CE_cation_2164	CE	0.888925	0.425453	0.0136873	0.230801	0.165734	1	0.758404	0.357001	No
CE_cation_5128	CE	0.995409	1.15775	0.0438691	0.0383552	0.210671	0.639245	0.694319	0.466247	No
CE_cation_10849	CE	0.907312	-0.083966	0.0507331	0.854652	0.223001	1	0.820186	0.254297	No
CE_cation_8916	CE	0.522533	-0.1073	0.260067	0.793811	0.513506	1	0.742846	0.386161	No
CE_cation_12870	CE	0.443384	-0.0568377	0.028404	0.805263	0.188626	1	0.748657	0.378111	No
CE_anion_13832	CE	0.518136	0.256456	0.0415958	0.505476	0.209524	1	0.795864	0.299078	No
CE_cation_7932	CE	0.170519	0.0954107	0.491803	0.712897	0.719025	1	0.559997	0.703215	No
CE_cation_10578	CE	0.685649	0.0398674	0.118472	0.937158	0.337572	1	0.751197	0.383092	No
CE_cation_1356	CE	0.982563	0.368374	0.00204209	0.256479	0.101093	1	0.728072	0.422366	No
CE_cation_7702	CE	0.475082	0.639661	0.25883	0.130549	0.512306	0.899631	0.700756	0.472765	No
CE_cation_20009	CE	0.618942	0.158965	0.0793868	0.659067	0.274142	1	0.703198	0.47095	No
CE_cation_5606	CE	0.93705	0.0848453	0.0934512	0.859411	0.302277	1	0.882328	0.169356	No
CE_cation_12955	CE	1.01781	0.217233	0.0279157	0.595012	0.187764	1	0.64517	0.570597	No
CE_cation_4331	CE	0.807191	-0.112823	0.0435052	0.782537	0.210671	1	0.826092	0.265578	No
CE_cation_252	CE	0.255464	0.062787	0.141004	0.719847	0.367184	1	0.676831	0.527064	No
CE_cation_18174	CE	0.99253	-0.12245	0.208986	0.8736	0.447394	1	0.750667	0.402926	No
CE_cation_7309	CE	0.662411	-0.0868945	0.0819897	0.811985	0.278238	1	0.77297	0.365699	No
CE_cation_12846	CE	0.458285	-0.371971	0.287999	0.383899	0.533684	1	0.801295	0.320823	No
CE_cation_19391	CE	0.545598	0.090095	0.0293589	0.734923	0.189524	1	0.753224	0.414381	No
CE_cation_13146	CE	0.298787	-0.0878073	0.148694	0.670904	0.374789	1	0.787582	0.357657	No
CE_cation_3807	CE	0.478579	0.441497	0.0633687	0.0882517	0.251466	0.797697	0.589448	0.692456	No
CE_cation_15715	CE	0.600376	-0.165122	0.0344845	0.655542	0.195492	1	0.827229	0.293258	No
CE_cation_10215	CE	0.230661	0.224233	0.74043	0.768684	0.887091	1	0.710349	0.494413	No
CE_cation_5379	CE	0.103219	0.265501	0.671266	0.372831	0.846627	1	0.630839	0.635753	No
CE_cation_14316	CE	1.17028	0.430355	0.00216508	0.255129	0.101093	1	0.764107	0.410829	No
CE_cation_1915	CE	0.932605	0.648466	0.106728	0.143062	0.319813	0.92581	0.749482	0.437946	No
CE_anion_16712	CE	0.466264	0.332061	0.117203	0.298104	0.335721	1	0.779483	0.387477	No
CE_cation_20376	CE	0.638333	0.0822976	0.0319434	0.784198	0.192248	1	0.728986	0.473683	No
CE_cation_13247	CE	0.445034	0.0455744	0.0497949	0.876245	0.221114	1	0.801136	0.356783	No
CE_cation_2284	CE	1.16303	0.263936	0.0246948	0.620691	0.185872	1	0.812555	0.341581	No
CE_cation_3907	CE	0.089086	0.296042	0.719242	0.330973	0.877216	1	0.61167	0.684156	No
CE_cation_11501	CE	1.05966	0.32476	0.00893495	0.368586	0.137143	1	0.778156	0.406515	No
CE_cation_10073	CE	0.857783	0.241767	0.00553378	0.390496	0.118354	1	0.741611	0.469681	No
CE_cation_4197	CE	0.426158	0.0882477	0.0171492	0.692503	0.176164	1	0.875748	0.246061	No
CE_cation_20107	CE	0.513535	0.110995	0.0595445	0.706686	0.239799	1	0.711527	0.530927	No
CE_cation_12412	CE	0.409117	0.121491	0.0318357	0.56773	0.192248	1	0.753285	0.460836	No
CE_cation_19991	CE	0.527374	0.0788293	0.0707517	0.802753	0.264021	1	0.73321	0.499339	No
CE_cation_16197	CE	1.40675	0.384502	0.000266085	0.47071	0.0393564	1	0.775667	0.433188	No
CE_cation_3042	CE	0.455202	0.162695	0.0843641	0.561224	0.28145	1	0.774496	0.436085	No
trans-4-hydroxy-l-proline	CE	0.440838	0.166308	0.13478	0.59486	0.357729	1	0.665381	0.622591	Yes
CE_cation_14635	CE	0.743233	0.032261	0.0218428	0.913399	0.179841	1	0.711575	0.546689	No
CE_anion_683	CE	0.691342	0.334097	0.0138698	0.325669	0.165928	1	0.765341	0.462131	No
CE_cation_3947	CE	0.110605	0.317667	0.656434	0.294534	0.838318	1	0.616335	0.717102	No
CE_cation_17667	CE	4.15174	3.21994	0.000101007	0.00332582	0.0205423	0.339262	0.739172	0.510357	No
CE_cation_5523	CE	0.619687	-0.267392	0.193491	0.570506	0.435421	1	0.821542	0.371732	No
CE_cation_15370	CE	0.431618	0.150039	0.227009	0.68166	0.469306	1	0.592344	0.762118	No
CE_cation_8418	CE	0.699497	0.0731632	0.0907344	0.832005	0.29525	1	0.77138	0.463203	No
CE_cation_4118	CE	0.23843	0.489313	0.394018	0.130857	0.637243	0.899631	0.624404	0.71224	No
CE_cation_20002	CE	0.527604	0.0479202	0.0515975	0.871103	0.223864	1	0.761252	0.493505	No
CE_cation_15393	CE	0.465047	0.0196811	0.374586	0.968127	0.621221	1	0.708104	0.58584	No
CE_cation_4212	CE	0.29523	0.0466377	0.0728818	0.820673	0.267975	1	0.825728	0.392719	No
CE_cation_19836	CE	0.567736	0.0826322	0.0358142	0.776377	0.196194	1	0.76357	0.500335	No
CE_cation_13171	CE	0.576344	0.0890447	0.152232	0.818477	0.380468	1	0.819754	0.406641	No
CE_cation_20281	CE	0.524553	0.0780715	0.0646786	0.798692	0.254799	1	0.745534	0.5328	No
CE_cation_15402	CE	0.906351	0.481451	0.0254783	0.220106	0.185872	1	0.748471	0.532535	No
CE_cation_9973	CE	0.809455	0.00712717	0.051546	0.985898	0.223864	1	0.814697	0.425289	No
CE_cation_19602	CE	0.534086	0.0371991	0.0405198	0.894444	0.207967	1	0.781408	0.482677	No
CE_cation_7285	CE	0.642281	-0.164783	0.102953	0.675412	0.318572	1	0.840692	0.385978	No
CE_cation_7467	CE	0.434326	0.0784833	0.0111614	0.670652	0.152602	1	0.839367	0.394814	No
CE_cation_1287	CE	0.552703	0.561958	0.0422165	0.0398348	0.209653	0.639245	0.642843	0.72701	No
CE_cation_2013	CE	0.557793	0.354662	0.0249528	0.242754	0.185872	1	0.793477	0.474999	No
CE_cation_20370	CE	0.656432	0.177509	0.0289783	0.566208	0.188854	1	0.754546	0.545063	No
CE_cation_13910	CE	0.531188	0.0144026	0.049689	0.969181	0.221114	1	0.853018	0.380041	No
CE_cation_14220	CE	0.816132	0.327496	0.00114498	0.299258	0.101093	1	0.785361	0.495131	No
1313:3-aminopyrrolidine	CE	0.354798	0.172344	0.0280434	0.372953	0.187764	1	0.819414	0.438836	Yes
CE_cation_16890	CE	0.695169	0.143683	0.0308815	0.661324	0.190993	1	0.764615	0.548119	No
CE_anion_9110	CE	0.458401	0.475852	0.172677	0.208799	0.408493	0.997309	0.71907	0.625153	No
CE_cation_7286	CE	0.615213	-0.159808	0.116622	0.661809	0.334645	1	0.819604	0.456094	No
CE_cation_17478	CE	0.673503	0.16658	0.0304859	0.582103	0.190993	1	0.738008	0.594725	No
CE_anion_12984	CE	0.511373	0.251394	0.0803262	0.461844	0.275066	1	0.781791	0.521752	No
CE_cation_12958	CE	0.864696	0.413033	0.0161031	0.238188	0.175838	1	0.715209	0.642382	No
CE_cation_19606	CE	0.539331	0.153579	0.0308294	0.559286	0.190993	1	0.753276	0.578566	No
CE_cation_17652	CE	0.981919	0.396574	0.285836	0.676199	0.533311	1	0.750986	0.587232	No
CE_cation_19839	CE	0.557021	0.140913	0.0288365	0.601596	0.188854	1	0.745094	0.60123	No
CE_cation_19610	CE	0.751459	0.262141	0.0129223	0.40656	0.165734	1	0.770198	0.561872	No
CE_cation_12411	CE	0.407097	0.113736	0.0210171	0.593015	0.179841	1	0.81178	0.495041	No
CE_cation_1288	CE	0.294814	0.154205	0.0737457	0.4414	0.268622	1	0.825036	0.478196	No
CE_cation_4168	CE	0.408306	0.0651265	0.0188783	0.752506	0.176509	1	0.894898	0.375191	No
CE_cation_17454	CE	0.619746	0.0123805	0.013581	0.96138	0.165734	1	0.882266	0.399792	No
CE_cation_5621	CE	0.41025	0.109211	0.033622	0.621159	0.193982	1	0.819342	0.51042	No
CE_cation_19722	CE	0.766981	0.335436	0.0964973	0.372487	0.30845	1	0.826367	0.50207	No
CE_cation_20189	CE	0.539104	0.0656802	0.0303089	0.809793	0.190993	1	0.787283	0.572893	No
CE_cation_10078	CE	0.452494	0.0761797	0.0228326	0.748234	0.182998	1	0.899958	0.38709	No
CE_cation_9504	CE	0.557879	0.053725	0.263165	0.916635	0.515866	1	0.77491	0.626599	No
CE_cation_18917	CE	0.454024	0.0465196	0.052549	0.859125	0.224749	1	0.824541	0.552819	No
CE_cation_19604	CE	0.530078	0.072922	0.0253496	0.777801	0.185872	1	0.815771	0.574201	No
CE_cation_19987	CE	0.504895	0.0714344	0.0384245	0.792613	0.202817	1	0.820318	0.57428	No
CE_cation_9934	CE	0.446936	0.0968551	0.00496673	0.599144	0.117417	1	0.880672	0.477647	No
CE_cation_19832	CE	0.5791	0.110323	0.0254159	0.68791	0.185872	1	0.814403	0.590056	No
CE_cation_19594	CE	0.512703	0.0495894	0.0419381	0.854436	0.209653	1	0.834217	0.558272	No
CE_cation_2027	CE	0.417085	0.183304	0.0173723	0.374241	0.176164	1	0.896211	0.462588	No
CE_cation_19410	CE	0.788218	0.219398	0.0522346	0.587198	0.224749	1	0.797442	0.639384	No
CE_cation_20278	CE	0.584619	0.125835	0.0342779	0.66532	0.195492	1	0.812851	0.617555	No
CE_cation_9956	CE	0.473441	0.0476793	0.00688398	0.804591	0.128738	1	0.881325	0.502706	No
CE_cation_20364	CE	0.542936	0.104107	0.041447	0.710357	0.209423	1	0.796818	0.650038	No
CE_cation_10103	CE	0.433945	0.0573332	0.0219711	0.795645	0.179841	1	0.908216	0.463063	No
CE_cation_18922	CE	0.547012	0.0841074	0.0273079	0.755034	0.185899	1	0.832098	0.592769	No
CE_cation_17462	CE	0.524988	0.0436186	0.032258	0.86673	0.192248	1	0.849168	0.576545	No
CE_cation_18153	CE	0.487318	0.0349782	0.0469771	0.894093	0.217485	1	0.846309	0.582771	No
CE_cation_20105	CE	0.583637	0.155912	0.0413426	0.615163	0.209423	1	0.800952	0.66301	No
CE_cation_17464	CE	0.71757	0.281666	0.0174333	0.377652	0.176164	1	0.796541	0.673136	No
CE_cation_10168	CE	0.506323	0.0323333	0.0348121	0.884637	0.19581	1	0.924505	0.458481	No
CE_cation_20184	CE	0.561747	0.0567793	0.0237464	0.83489	0.185872	1	0.843789	0.596047	No
CE_cation_19382	CE	0.52736	0.0866175	0.0279975	0.735508	0.187764	1	0.832767	0.620078	No
CE_cation_10048	CE	0.436482	0.0825021	0.0236872	0.717776	0.185872	1	0.915652	0.490626	No
CE_cation_18912	CE	0.486487	0.0278502	0.0219121	0.909464	0.179841	1	0.868783	0.574678	No
CE_cation_18168	CE	0.515195	0.0602035	0.0290187	0.813672	0.188854	1	0.840696	0.63875	No
CE_cation_16144	CE	0.481413	0.0374159	0.022037	0.871091	0.179841	1	0.8814	0.584881	No
CE_cation_10764	CE	0.67184	0.556175	0.0209669	0.0188091	0.179841	0.525072	0.7806	0.766485	No
CE_cation_13214	CE	0.428036	0.0179695	0.0457807	0.935651	0.215191	1	0.876106	0.608322	No
CE_cation_13122	CE	0.457213	0.0141219	0.0282326	0.950042	0.188256	1	0.896067	0.583195	No
CE_cation_13042	CE	0.442949	0.0466029	0.019443	0.828871	0.177718	1	0.918198	0.550075	No
CE_anion_7941	CE	0.452102	0.267532	0.00574604	0.176994	0.118354	0.972606	0.880291	0.61431	No
CE_cation_18164	CE	0.5002	0.0347506	0.0267406	0.887418	0.185872	1	0.895656	0.595808	No
CE_cation_18145	CE	0.461007	0.0268971	0.0330074	0.909725	0.193778	1	0.885449	0.620525	No
CE_cation_13095	CE	0.476622	0.0319192	0.0202883	0.88557	0.179841	1	0.90845	0.586193	No
CE_cation_14824	CE	0.975114	0.254045	0.0187075	0.608922	0.176509	1	0.881595	0.634897	No
CE_cation_17446	CE	0.487272	0.0493966	0.0295877	0.838323	0.189524	1	0.88453	0.632848	No
CE_cation_16120	CE	0.438533	0.0381186	0.0242642	0.862399	0.185872	1	0.902313	0.604404	No
CE_cation_17437	CE	0.465334	0.0580607	0.0295354	0.810686	0.189524	1	0.885676	0.651491	No
CE_cation_18130	CE	0.459844	0.0631665	0.0391323	0.804376	0.204065	1	0.870632	0.678134	No
CE_cation_17418	CE	0.464663	0.0613578	0.0260583	0.795363	0.185872	1	0.890799	0.67491	No
CE_cation_16068	CE	0.450709	0.0719291	0.0242183	0.75392	0.185872	1	0.901525	0.670977	No
CE_cation_16087	CE	0.490251	0.0911222	0.0199211	0.703955	0.17907	1	0.909093	0.710608	No

## Sheet: tab_so_metab
Metabolite	Source	FC.56B	FC.7CB	Raw.P.56B	Raw.P.7C	FDR.56B	FDR.7C	Correlation.Loading.56	Correlation.Loading.7C	Annotated
GC_34	GC	-3.93799	-1.39286	4.52186e-07	0.107606	4.67109e-05	0.356272	-0.69248	-0.574182	No
GC_210	GC	-3.33671	-4.79345	0.00395221	0.000400849	0.0392126	0.0138207	-0.534177	-0.699661	No
PR_MST_Sugar_Hexose, deoxy_1707.7	GC	-0.970032	-1.69284	0.0409246	0.00126254	0.165137	0.0255726	-0.445008	-0.744759	No
l-tryptophane	GC	-2.87162	-0.917057	1.61447e-05	0.115889	0.000732274	0.372939	-0.577834	-0.584179	Yes
LC_neg_270	LC	-0.0609704	-0.064721	0.647308	0.649035	0.824829	0.851909	-0.509781	-0.60722	No
CE_cation_5548	CE	-0.997625	-0.628331	1.67163e-12	1.20995e-06	1.72679e-09	0.00031247	-0.606493	-0.502989	No
l-tyrosine	GC	-10.5994	-4.89215	5.07183e-05	0.0505239	0.00141768	0.229437	-0.519605	-0.572438	Yes
CE_cation_10210	CE	-0.906325	-0.293647	4.63538e-10	0.0449743	2.39417e-07	0.218115	-0.689629	-0.428296	No
M000000_A211001-101_MST_2105.7_EITTMS_.2	GC01	-0.433121	-0.327428	0.260694	0.436666	0.48024	0.72679	-0.512633	-0.556877	No
1251:inositol-1-phosphate, myo-	GC	-0.546005	-0.323057	0.112505	0.416254	0.292427	0.71665	-0.476325	-0.585798	Yes
l-citramalic acid	CE	-0.670529	-0.875522	0.000169305	5.71966e-05	0.00397481	0.00369275	-0.375126	-0.666991	Yes
GC_192	GC	-3.2229	-3.03652	0.0132525	0.0448595	0.0829688	0.218115	-0.481993	-0.576609	No
l-phenylalanine	LC	-5.45469	-2.87894	1.79255e-08	0.00108912	3.08617e-06	0.0234387	-0.594823	-0.474994	Yes
CE_cation_5177	CE	-0.402755	-0.131211	4.89606e-06	0.141337	0.000316102	0.413354	-0.566578	-0.496883	No
GC_169	GC	0.555588	-0.782171	0.767164	0.678604	0.898504	0.870804	-0.406361	-0.607506	No
GC_106	GC	-1.71276	-0.934424	0.0822543	0.414495	0.250645	0.716383	-0.415773	-0.597669	No
M000000_A214003-101_MST_2134.5_EITTMS_	GC	-0.651822	0.418051	0.784388	0.867758	0.904323	0.949719	-0.497307	-0.52681	No
LC_neg_564	LC	-0.116047	-0.194599	0.317088	0.105806	0.540515	0.353716	-0.47801	-0.541596	No
CE_cation_11982	CE	-0.834022	-1.18411	6.36695e-07	9.24583e-08	5.97914e-05	8.55189e-05	-0.464464	-0.548206	No
GC_189	GC	-2.17942	-3.47686	0.0968956	0.0156908	0.269068	0.109507	-0.410466	-0.588185	No
d-glucoheptose	GC	-0.787578	-0.188837	0.718684	0.935683	0.872386	0.973582	-0.481686	-0.502261	Yes
CE_cation_5762	CE	-1.23734	-0.970583	0.000104156	0.0013888	0.00268982	0.0265672	-0.508781	-0.460224	No
GC_195	GC	-4.49459	-3.08993	0.00116873	0.0510847	0.0165383	0.229437	-0.445437	-0.475286	No
GC_217	GC	-7.83827	-12.0137	0.085715	0.0473636	0.256751	0.225133	-0.379382	-0.526318	No
LC_pos_405	LC	-0.337656	-0.43502	0.0495609	0.00229039	0.18091	0.0358481	-0.330131	-0.566439	No
M000000_A252002-101_MST_2515.5_EITTMS_.1	GC	-2.11708	-3.25008	0.155219	0.0301706	0.347812	0.169382	-0.335256	-0.561102	No
LC_neg_1016	LC	-0.324121	-0.667802	0.021144	6.9565e-05	0.109209	0.00416001	-0.361303	-0.538138	No
1099:phosphoric acid	GC	-0.916033	-0.600941	0.00284402	0.141653	0.0306014	0.413354	-0.462357	-0.454043	Yes
GC_233	GC	-2.93463	-3.87744	0.174711	0.127784	0.37898	0.394034	-0.399521	-0.496302	No
CE_cation_5160	CE	-0.379792	-0.0624459	0.0141579	0.647359	0.0862607	0.850792	-0.43717	-0.453418	No
GC_209	GC	-2.04061	-1.9914	0.217154	0.293491	0.430556	0.604961	-0.381256	-0.493398	No
GC_108	GC	-1.45483	-0.786826	0.087415	0.39751	0.257951	0.698748	-0.345295	-0.521256	No
1314:methionine2_2tms.1	GC	-3.06012	-2.48333	0.0113911	0.0440523	0.0744744	0.215668	-0.350886	-0.513813	Yes
LC_neg_53	LC	-0.506766	-0.245509	1.28498e-06	0.0394026	0.000102106	0.200507	-0.473477	-0.402719	No
CE_cation_13325	CE	-0.706753	-0.457548	1.63043e-05	0.00757844	0.000732274	0.0767503	-0.41557	-0.447436	No
M000000_A237002-101_MST_2370.2_EITTMS_	GC	-0.308778	0.659906	0.765302	0.557836	0.897955	0.80297	-0.415924	-0.443616	No
M000000_A237001-101_MST_2373.4_EITTMS_	GC	-0.295194	-0.166012	0.520717	0.766556	0.731519	0.920758	-0.344951	-0.492173	No
LC_neg_273	LC	-0.228985	-0.272806	0.243854	0.277018	0.462203	0.590446	-0.288892	-0.536017	No
CE_cation_9244	CE	-0.326146	0.0258932	0.0121374	0.845593	0.0778752	0.948752	-0.466536	-0.388359	No
GC_72	GC	-0.761089	-0.0481373	0.546112	0.968508	0.753597	0.980852	-0.329626	-0.494368	No
LC_pos_151	LC	-0.375978	-0.49659	0.103601	0.0249671	0.277432	0.146165	-0.344202	-0.480003	No
GC_208	GC	-3.23179	-3.77836	0.0635	0.0588526	0.214364	0.251218	-0.359781	-0.464415	No
LC_pos_334	LC	-0.311695	0.0318191	0.038374	0.840843	0.158922	0.948752	-0.452032	-0.386341	No
LC_pos_1074	LC	-0.454161	-0.533816	0.0138916	0.00893655	0.0854223	0.0833289	-0.308043	-0.498091	No
CE_cation_6834	CE	-0.577	-0.192578	1.7694e-07	0.0556913	2.03088e-05	0.241955	-0.502953	-0.331071	No
l-leucine	CE	-0.439552	-0.206026	4.9781e-05	0.0880205	0.00141768	0.315713	-0.497893	-0.328374	Yes
GC_184	GC	0.0241235	-1.2424	0.96786	0.0788172	0.987619	0.298235	-0.246505	-0.53229	No
GC01_114	GC01	0.271626	0.611674	0.560825	0.254245	0.761278	0.566024	-0.402797	-0.400404	No
l-threonine	GC	-1.36343	-0.902196	0.0876317	0.314641	0.257951	0.612097	-0.337436	-0.451803	Yes
nicotianamine	GC	-0.182661	-0.265341	0.883452	0.79778	0.946755	0.933303	-0.270177	-0.505804	Yes
CE_cation_10045	CE	-0.291357	-0.116763	0.0201989	0.308206	0.107003	0.610356	-0.379216	-0.412776	No
d-maltose	GC	-5.15565	-4.58874	0.000948566	0.0108438	0.014201	0.0896131	-0.430537	-0.366954	Yes
CE_cation_9148	CE	-0.32365	-0.506317	0.167607	0.0262464	0.366819	0.152318	-0.31569	-0.460856	No
LC_neg_433	LC	-0.317211	-0.978427	0.165105	0.00011985	0.364148	0.00589548	-0.207543	-0.547971	No
kaempferol-3-o-rutinoside	LC	-0.239836	-0.424694	0.0819273	0.017493	0.250387	0.11734	-0.318099	-0.45026	Yes
LC_neg_309	LC	-0.246679	-0.564673	0.0933536	0.00144697	0.264736	0.0266914	-0.261385	-0.49655	No
CE_cation_6763	CE	-0.354017	-0.0488602	0.000394675	0.607553	0.00715262	0.82944	-0.439134	-0.348656	No
LC_neg_71	LC	-0.379472	0.0521458	0.000127427	0.629042	0.00321054	0.837339	-0.453579	-0.334497	No
LC_neg_517	LC	-0.365015	0.00162599	0.00831132	0.991746	0.0613257	0.994634	-0.577794	-0.229082	No
M000013_A157008-101_MST_1566.3_EISTR_	GC	0.0136532	0.0331818	0.984736	0.966177	0.994362	0.980852	-0.28081	-0.475165	No
LC_pos_1234	LC	0.0436495	0.140405	0.752814	0.385516	0.892833	0.691386	-0.350713	-0.41146	No
GC_164	GC	0.238786	-0.627348	0.734377	0.417956	0.88006	0.718383	-0.267565	-0.476436	No
LC_pos_697	LC	-0.0617173	-0.0115527	0.608561	0.923396	0.799049	0.971348	-0.331877	-0.416842	No
oxalic acid	CE	-0.931895	-0.998456	0.000198748	0.000948619	0.00436822	0.0215544	-0.370777	-0.38333	Yes
LC_neg_354	LC	0.0386136	0.00864199	0.758686	0.949461	0.89364	0.976099	-0.297667	-0.443201	No
M000000_A252002-101_MST_2515.5_EITTMS_	GC	-2.4378	-4.00158	0.191403	0.0482156	0.402687	0.225822	-0.275873	-0.458833	No
CE_cation_2411	CE	0.0709042	-0.189422	0.565231	0.310547	0.765193	0.610356	-0.343556	-0.402528	No
GC01_139	GC01	-0.147132	-1.09264	0.769235	0.0674731	0.898964	0.269111	-0.327177	-0.415344	No
1112:34294-79-6	GC	-1.00838	-0.213276	0.29821	0.827851	0.517871	0.947548	-0.291708	-0.444549	Yes
LC_neg_982	LC	-0.330226	-0.604655	0.0250195	0.0083132	0.122489	0.0817861	-0.25109	-0.477252	No
CE_cation_9489	CE	-0.718044	-0.835014	0.00406366	0.000422044	0.0394204	0.0138207	-0.228913	-0.495089	No
GC01_63	GC01	-0.139427	-0.0442346	0.467921	0.825941	0.689972	0.947548	-0.318669	-0.413814	No
GC01_145	GC01	-0.867832	-0.87744	0.0330471	0.0776251	0.145887	0.294804	-0.309876	-0.418637	No
LC_neg_281	LC	0.0253981	-0.0210911	0.81203	0.848199	0.911768	0.948752	-0.228855	-0.47285	No
CE_cation_2662	CE	-0.851656	-0.483237	9.36383e-07	0.0075235	8.0607e-05	0.0767503	-0.405409	-0.325591	No
GC_133	GC	-2.5256	-2.49112	0.00222352	0.0157231	0.0264012	0.109507	-0.192638	-0.493572	No
CE_cation_9624	CE	0.0574152	-0.0500017	0.704685	0.747219	0.860644	0.910757	-0.333437	-0.374017	No
LC_neg_423	LC	-0.731238	-0.112622	0.0001529	0.512527	0.00367316	0.779735	-0.482153	-0.250042	No
CE_cation_2620	CE	-0.333184	-0.0775854	0.00233988	0.452468	0.027363	0.734905	-0.378316	-0.332839	No
CE_cation_9524	CE	-0.373545	0.0558979	0.00287351	0.697694	0.0306014	0.879998	-0.475255	-0.251872	No
LC_neg_18	LC	-0.0973135	-0.0318619	0.0522275	0.575159	0.186682	0.813889	-0.441374	-0.269167	No
GC_197	GC	-0.547525	0.0578802	0.576477	0.95794	0.771374	0.980852	-0.343471	-0.349996	No
CE_cation_9572	CE	-0.342421	0.0431804	0.00556544	0.763089	0.0475132	0.917661	-0.458901	-0.25028	No
trimethylglycine	CE	-0.382941	-0.29713	0.00750209	0.10483	0.056157	0.352735	-0.369836	-0.322345	Yes
CE_cation_5770	CE	-0.31552	-0.307303	0.00519851	0.008516	0.0462936	0.0822152	-0.189239	-0.471668	No
GC_156	GC	0.246411	0.188803	0.624315	0.742782	0.808167	0.910353	-0.235882	-0.42344	No
LC_pos_369	LC	-0.101156	-0.165008	0.436981	0.248739	0.666767	0.559799	-0.290349	-0.372963	No
CE_cation_9206	CE	-0.289898	0.093224	0.0423046	0.526851	0.167426	0.789246	-0.38424	-0.294283	No
CE_cation_2779	CE	-0.311635	-0.181909	0.00351182	0.117448	0.0366435	0.375614	-0.279684	-0.380893	No
GC_219	GC	-2.48664	-5.36794	0.0716989	0.00454869	0.230732	0.0587715	-0.237307	-0.413349	No
LC_pos_116	LC	-0.0408457	-0.0322656	0.686768	0.737522	0.851312	0.910353	-0.263957	-0.389361	No
CE_cation_2808	CE	-0.29026	-0.159239	0.002751	0.135445	0.0306014	0.405071	-0.270892	-0.380124	No
GC_109	GC	0.159366	0.152252	0.857278	0.865591	0.936119	0.949719	-0.177203	-0.456959	No
GC_165	GC	1.99106	-0.83729	0.555923	0.832711	0.76062	0.947548	-0.33265	-0.327412	No
l-arginine	CE	-0.323207	-0.323283	0.00613554	0.00741823	0.0507041	0.0767503	-0.168323	-0.462347	Yes
CE_cation_6206	CE	-0.0133207	-0.403284	0.908886	2.32192e-05	0.95804	0.00171324	0.0898603	-0.676094	No
D-Glycosamine	CE	-0.0471451	0.166143	0.835316	0.611138	0.921584	0.82944	-0.372717	-0.291422	No
CE_cation_5832	CE	-0.271781	-0.256527	0.00959937	0.0209405	0.0665514	0.127997	-0.184957	-0.443744	No
CE_anion_4196	CE	-0.251871	-0.226527	0.0305966	0.0522533	0.138624	0.232662	-0.194428	-0.435423	No
CE_cation_9664	CE	-0.154205	-0.20534	0.105686	0.0322625	0.279931	0.176334	-0.247397	-0.382134	No
CE_cation_5405	CE	-0.521144	-0.480232	0.0411204	0.0550016	0.165266	0.241955	-0.297521	-0.337081	No
LC_neg_515	LC	-0.0260725	-0.0997462	0.832336	0.446334	0.92056	0.73231	-0.278897	-0.351198	No
GC_173	GC	0.0766839	-0.914726	0.884432	0.12855	0.946755	0.394041	-0.2846	-0.345608	No
CE_cation_7691	CE	-0.185249	-0.0659832	0.0916334	0.56436	0.262937	0.805314	-0.24892	-0.366715	No
CE_anion_6339	CE	0.112208	0.280195	0.750432	0.43957	0.892331	0.72679	-0.378669	-0.258312	No
CE_cation_13375	CE	-0.130668	-0.0636173	0.107173	0.448766	0.281703	0.73231	-0.328328	-0.299542	No
CE_anion_9009	CE	0.118334	0.0356482	0.468159	0.840876	0.689972	0.948752	-0.273603	-0.344773	No
CE_cation_6829	CE	-0.177451	-0.0601986	0.147816	0.651284	0.338566	0.852695	-0.286496	-0.334003	No
CE_cation_1479	CE	-0.260802	-0.171843	0.0132243	0.139837	0.0829688	0.411542	-0.235362	-0.374695	No
LC_neg_746	LC	-0.00357647	-0.0137523	0.960726	0.862419	0.984163	0.948752	-0.293782	-0.325861	No
LC_neg_795	LC	-0.0368588	-0.30625	0.786651	0.0814397	0.905454	0.304809	-0.191814	-0.407566	No
zeatin-9-glucoside	LC	0.0395301	0.0664376	0.570589	0.393574	0.766473	0.69679	-0.285616	-0.329585	Yes
CE_cation_13378	CE	-0.134334	-0.0661697	0.114635	0.465436	0.294572	0.741408	-0.329953	-0.288912	No
GC01_140	GC01	-0.268301	-0.251149	0.0401909	0.116275	0.163454	0.373019	-0.322515	-0.294396	No
GC_89	GC	-1.52942	-4.44708	0.0138925	1.65574e-07	0.0854223	8.55189e-05	-0.188179	-0.392856	No
CE_cation_6086	CE	-0.170693	-0.0553494	0.141036	0.663325	0.329399	0.861905	-0.216761	-0.36883	No
CE_cation_8866	CE	-0.518894	-0.275312	0.000189604	0.0496662	0.00425785	0.228066	-0.313411	-0.287349	No
GC_207	GC	-0.736617	-2.11379	0.479597	0.0770432	0.697781	0.293674	-0.253248	-0.334205	No
CE_cation_5664	CE	-0.0445139	-0.175813	0.731234	0.189074	0.878937	0.481355	-0.255903	-0.328919	No
CE_cation_6738	CE	0.0237879	0.117941	0.731765	0.128406	0.878937	0.394041	-0.395782	-0.212167	No
4-pyridoxic acid	LC	-0.135259	0.10125	0.178355	0.377203	0.382241	0.686958	-0.403252	-0.203979	Yes
LC_pos_251	LC	-0.0505346	0.0281995	0.560143	0.759095	0.761278	0.914988	-0.336464	-0.258525	No
2'-deoxyguanosine	CE	-0.347607	0.12964	0.0384612	0.39044	0.158922	0.695387	-0.345132	-0.241015	Yes
CE_cation_9855	CE	-0.21872	-0.157091	0.0812095	0.26202	0.250017	0.574627	-0.223952	-0.341611	No
CE_cation_10620	CE	-0.586058	-0.159426	3.59573e-05	0.179696	0.00116075	0.465019	-0.396419	-0.198033	No
LC_neg_286	LC	-0.0689966	-0.195798	0.650506	0.234651	0.825092	0.544707	-0.0861601	-0.45459	No
CE_cation_6606	CE	0.0468684	0.134767	0.546413	0.335746	0.753597	0.641083	-0.369304	-0.213841	No
CE_cation_2237	CE	-0.34878	-0.176415	0.0107692	0.156069	0.0708571	0.429919	-0.251949	-0.305922	No
CE_cation_3626	CE	-1.09822	-1.28057	0.00543529	0.000959828	0.0467888	0.0215544	-0.144564	-0.394434	No
GC_117	GC	-0.764809	-1.27182	0.382284	0.157603	0.614687	0.431784	-0.193255	-0.350428	No
M000000_A252002-101_MST_2518_EITTMS_	GC01	-0.01493	0.00086572	0.950565	0.997489	0.978823	0.997489	-0.246968	-0.30104	No
l-aspartic acid	GC01	0.124046	0.0456217	0.438588	0.784329	0.667247	0.927195	-0.281689	-0.271034	Yes
CE_anion_2569	CE	0.033103	0.156455	0.751347	0.162247	0.892331	0.437898	-0.31474	-0.242412	No
CE_cation_3779	CE	-0.685431	-0.657547	0.000450183	0.00165598	0.00762359	0.0289937	-0.0816436	-0.435249	No
M000000_A211001-101_MST_2105.7_EITTMS_	GC	-1.39747	0.39455	0.598883	0.882883	0.791273	0.953994	-0.273522	-0.275725	No
LC_neg_1218	LC	0.398787	0.0639123	0.0334871	0.781358	0.146698	0.925622	-0.265543	-0.279978	No
GC_212	GC	-2.21999	-2.95155	0.0297263	0.018437	0.137701	0.119912	-0.230906	-0.308254	No
l-glutamine	GC	-1.35299	-2.09204	0.180957	0.0619732	0.386216	0.258138	-0.09569	-0.420245	Yes
GC_138	GC	0.168754	-1.25226	0.857169	0.219949	0.936119	0.522011	-0.167986	-0.360149	No
l-isoleucine	GC	-1.43863	-0.282263	0.0325127	0.710204	0.145392	0.89034	-0.301997	-0.243866	Yes
GC_211	GC	-2.58261	-0.908419	0.253837	0.702907	0.472457	0.883337	-0.212984	-0.311647	No
LC_neg_1248	LC	0.064738	-0.547042	0.755573	0.0434079	0.893029	0.213525	-0.205443	-0.313157	No
LC_pos_1230	LC	-0.12737	0.175199	0.646682	0.471404	0.824829	0.743129	-0.278907	-0.250926	No
GC_213	GC	-0.414094	-0.0929491	0.421276	0.881366	0.656377	0.953864	-0.288451	-0.23047	No
LC_neg_36	LC	0.0783212	-0.0479089	0.464521	0.726345	0.689439	0.9043	-0.136816	-0.35634	No
l-asparagine	GC	-0.23489	0.179772	0.826568	0.869942	0.918833	0.949719	-0.101252	-0.385647	Yes
d-galacturonic acid	GC	-0.311789	-2.49049	0.787422	0.0552139	0.905454	0.241955	-0.177062	-0.322452	Yes
LC_neg_481	LC	-0.0716678	-0.008936	0.0439828	0.852082	0.168275	0.948752	-0.451817	-0.0936656	No
CE_cation_10170	CE	-0.29723	-0.190458	0.0987721	0.248566	0.272812	0.559799	-0.145817	-0.344753	No
LC_pos_130	LC	-0.596416	-0.325183	0.00873444	0.15363	0.06354	0.428918	-0.269216	-0.240013	No
CE_cation_2063	CE	-0.278473	-0.0569004	0.00749069	0.590027	0.056157	0.824589	-0.377443	-0.149754	No
CE_cation_7641	CE	-0.0251913	-0.0345899	0.789277	0.745096	0.905454	0.910757	-0.283025	-0.22602	No
GC_134	GC	0.0371373	-0.0777442	0.947079	0.909633	0.978823	0.962757	-0.04315	-0.4252	No
GC01_137	GC01	-0.578391	-0.382004	0.0153601	0.120495	0.0911898	0.384171	-0.228443	-0.270933	No
CE_cation_2186	CE	-0.265377	-0.0380631	0.010276	0.714596	0.0693799	0.892597	-0.373833	-0.150016	No
CE_cation_13444	CE	-0.147439	0.0202958	0.272688	0.87942	0.492459	0.953864	-0.173025	-0.314315	No
GC_160	GC	1.53689	0.630516	0.0218629	0.403317	0.111253	0.706146	-0.190871	-0.29921	No
LC_neg_246	LC	-0.0398443	-0.000521203	0.498691	0.993031	0.714068	0.994958	-0.234964	-0.260485	No
CE_cation_5206	CE	-0.404343	-0.293024	0.000551109	0.0249774	0.0087584	0.146165	-0.218093	-0.27443	No
LC_neg_95	LC	0.0198692	0.199049	0.80606	0.0250087	0.911768	0.146165	-0.250369	-0.246774	No
l-serine	GC	-1.52463	-0.141436	0.0887162	0.853429	0.258152	0.948752	-0.232817	-0.258992	Yes
LC_pos_333	LC	-0.258449	-0.00772922	0.120509	0.967294	0.300437	0.980852	-0.32761	-0.176747	No
CE_cation_9834	CE	-0.283178	-0.0398853	0.0571061	0.758632	0.200541	0.914988	-0.269262	-0.224971	No
LC_pos_493	LC	0.130888	0.15474	0.288405	0.213331	0.509268	0.514885	-0.237211	-0.250814	No
CE_cation_13380	CE	-0.153339	-0.0401866	0.109156	0.688587	0.285463	0.873046	-0.306485	-0.192948	No
CE_cation_2221	CE	-0.332387	-0.115885	0.0141959	0.345108	0.0862607	0.652924	-0.222716	-0.258268	No
GC01_105	GC01	0.0159819	0.0656704	0.941856	0.813607	0.978051	0.944333	-0.227918	-0.250717	No
CE_cation_2637	CE	-0.254972	-0.0924472	0.105591	0.559487	0.279931	0.803825	-0.20031	-0.271764	No
GC_170	GC	0.874649	1.27125	0.286703	0.123113	0.508001	0.388916	-0.189499	-0.279903	No
CE_cation_6110	CE	-0.105806	-0.0861689	0.542607	0.623471	0.752095	0.834256	-0.236462	-0.239694	No
GC_236	GC	-0.26664	1.10195	0.912423	0.643163	0.958833	0.850207	-0.199345	-0.265208	No
GC_13	GC	-0.565974	-2.40586	0.732589	0.0947635	0.878937	0.329621	-0.242573	-0.226562	No
CE_cation_11133	CE	-0.303902	-0.0939865	0.0431493	0.546519	0.168275	0.799651	-0.220635	-0.242669	No
CE_cation_11078	CE	-0.0537007	0.0254814	0.693136	0.856224	0.854427	0.948752	-0.276391	-0.194312	No
LC_pos_1384	LC	-0.16729	0.0505415	0.407822	0.78448	0.642195	0.927195	-0.290031	-0.182141	No
M000000_A151002-101_MST_1509.5_EITTMS_	GC	1.32385	1.86222	0.141465	0.0474502	0.329399	0.225133	-0.0889744	-0.349171	No
GC_262	GC	-5.08584	-5.55392	0.0242922	0.016103	0.120066	0.110896	-0.215006	-0.244309	No
d-arabinose	GC	-0.00333422	-1.06546	0.997146	0.34631	0.999081	0.6531	-0.139797	-0.30341	Yes
LC_pos_377	LC	0.00790105	0.114298	0.960501	0.524767	0.984163	0.789246	-0.252551	-0.207637	No
CE_cation_5414	CE	-0.323389	-0.458076	0.0859978	0.00955122	0.256751	0.0833289	-0.0515328	-0.373554	No
LC_pos_443	LC	0.237208	0.128515	0.128592	0.415405	0.311821	0.716383	-0.11093	-0.322827	No
CE_cation_12927	CE	-0.234542	-0.132618	0.0348806	0.244234	0.151394	0.555713	-0.243236	-0.212812	No
GC01_67	GC01	-0.000371077	0.470238	0.998806	0.10405	0.999505	0.351253	-0.14795	-0.290398	No
LC_neg_800	LC	-0.224916	-0.0436238	0.00138747	0.611348	0.0186137	0.82944	-0.39811	-0.0817492	No
CE_cation_11781	CE	0.0376009	-0.0138085	0.610812	0.866911	0.800601	0.949719	-0.222825	-0.226899	No
CE_cation_12614	CE	-0.363253	-0.771901	0.101315	0.00697074	0.275417	0.0734773	-0.11687	-0.311137	No
LC_neg_316	LC	0.0931735	0.064754	0.137494	0.364769	0.326164	0.674073	-0.194945	-0.245611	No
l-malic acid	GC	-3.10807	-3.66099	0.0125074	0.0013255	0.0796499	0.0258348	-0.100102	-0.324258	Yes
LC_pos_165	LC	0.368381	0.119352	0.0120751	0.491213	0.0778752	0.763042	-0.104348	-0.319982	No
GC01_158	GC01	-0.15255	0.423614	0.807205	0.544972	0.911768	0.799651	-0.265883	-0.185494	No
LC_neg_1478	LC	-0.338341	-0.385356	0.371086	0.28807	0.601776	0.603585	-0.160069	-0.273268	No
CE_cation_1279	CE	-0.222474	-0.198384	0.322247	0.384275	0.543924	0.690359	-0.220565	-0.221443	No
LC_pos_1172	LC	0.124243	0.375229	0.705897	0.17912	0.860911	0.465019	-0.195973	-0.239312	No
LC_neg_1212	LC	-0.0593229	-0.300259	0.782736	0.307737	0.90417	0.610356	-0.0379219	-0.368527	No
GC01_74	GC01	0.260171	0.423709	0.144573	0.0368823	0.334102	0.192421	-0.20889	-0.22549	No
GC_9	GC	-0.867741	-1.26824	0.0462532	0.0322184	0.173744	0.176334	-0.177253	-0.251647	No
LC_neg_121	LC	0.118595	-0.0533136	0.0386286	0.47561	0.158978	0.744598	-0.0865587	-0.32673	No
GC_171	GC	-0.215678	-0.942714	0.694314	0.112193	0.854859	0.366678	-0.238101	-0.194475	No
CE_cation_5369	CE	-0.357771	-0.495801	0.0874171	0.0105156	0.257951	0.0876017	-0.0401945	-0.357895	No
PR_MST_Polyol_Pentitol_1701.4	GC	0.688506	1.25216	0.102432	0.0387223	0.276909	0.199006	-0.21749	-0.209971	No
d-xylose	GC	-0.817007	-0.728689	0.227771	0.300197	0.44144	0.610326	-0.139523	-0.274159	Yes
LC_neg_1127	LC	-0.154361	-0.463559	0.404884	0.0500636	0.638542	0.228831	-0.132185	-0.28	No
1314:methionine2_2tms	LC	-0.174672	-0.0414382	0.099786	0.683036	0.2739	0.871314	-0.349802	-0.0985014	Yes
LC_pos_164	LC	-0.2592	0.0179774	0.118176	0.899522	0.297747	0.958933	-0.314835	-0.123397	No
CE_cation_1481	CE	-0.210926	-0.430674	0.247583	0.0142126	0.465005	0.104869	-0.0124825	-0.374327	No
GC_120	GC	-0.074061	0.204929	0.924248	0.842703	0.965588	0.948752	-0.103053	-0.298124	No
M000000_A241001-101_MST_2406.9_EITTMS_	GC	1.24057	2.39849	0.28566	0.0415564	0.507513	0.209404	-0.26539	-0.160358	No
GC01_66	GC01	-0.433272	0.772189	0.526219	0.298462	0.735819	0.608436	-0.28971	-0.139908	No
LC_neg_1523	LC	-0.331717	-0.0485615	0.117716	0.842813	0.297642	0.948752	-0.402574	-0.0452196	No
CE_cation_5395	CE	-0.25407	-0.397761	0.144245	0.017821	0.334093	0.118007	-0.0211129	-0.36183	No
GC01_104	GC01	-0.206356	0.0615083	0.426536	0.860581	0.660041	0.948752	-0.20248	-0.210178	No
quercetin-3-o-alpha-l-rhamnosyl(1-2)-beta-d-glucoside-7-o-alpha-l-rhamnoside	LC	-0.173417	-0.0784742	0.303445	0.675438	0.525056	0.869639	-0.183421	-0.223747	Yes
GC_14	GC	-2.75393	0.289669	0.203548	0.89274	0.418021	0.956774	-0.233234	-0.181516	No
CE_anion_1681	CE	-0.231556	-0.166725	0.102668	0.28927	0.276909	0.603668	-0.183707	-0.218559	No
CE_cation_4862	CE	-0.462235	-0.183195	0.0224097	0.306476	0.113477	0.610356	-0.33501	-0.0917594	No
GC_259	GC	-6.29021	-7.12707	0.0231021	0.0271792	0.116412	0.155117	-0.179092	-0.219983	No
CE_cation_8081	CE	0.205789	-0.02522	0.426713	0.924332	0.660041	0.971348	-0.167369	-0.22866	No
l-homoserine	GC	-0.940036	0.849109	0.139162	0.263074	0.326716	0.574627	-0.370635	-0.0596775	Yes
CE_cation_8249	CE	-0.161026	-0.120489	0.0589437	0.165109	0.203044	0.44186	-0.205309	-0.195701	No
CE_cation_3693	CE	-0.20259	0.135376	0.161736	0.351581	0.359367	0.657941	-0.331455	-0.0904676	No
CE_cation_12934	CE	-0.259442	-0.0857425	0.0209033	0.462609	0.109131	0.741408	-0.231064	-0.173713	No
CE_cation_5019	CE	-0.279827	-0.0416884	0.0377271	0.777995	0.158922	0.92482	-0.274666	-0.136858	No
CE_cation_11083	CE	0.0192844	0.0569814	0.885452	0.691716	0.946865	0.874593	-0.251694	-0.154736	No
CE_cation_13473	CE	-0.156007	-0.0195157	0.336594	0.917872	0.558239	0.970063	-0.296058	-0.117015	No
GC01_85	GC01	-0.594397	-0.397253	0.115079	0.347097	0.294979	0.6531	-0.137261	-0.247483	No
CE_cation_2626	CE	-0.230658	0.206372	0.225675	0.256736	0.4382	0.566703	-0.298408	-0.110345	No
CE_cation_11079	CE	-0.0339746	0.0961226	0.821512	0.56067	0.915291	0.804309	-0.217782	-0.176754	No
CE_cation_8712	CE	-0.139762	-0.208444	0.487202	0.294095	0.703481	0.604961	-0.134268	-0.245949	No
CE_cation_3747	CE	-0.273339	-0.24282	0.0744958	0.138294	0.235765	0.409334	-0.101127	-0.270896	No
CE_cation_13120	CE	0.0348703	-0.00957214	0.690533	0.918414	0.853254	0.970063	-0.208445	-0.18167	No
LC_neg_192	LC	-0.0115689	0.0441476	0.869853	0.566755	0.941525	0.807527	-0.176336	-0.208208	No
CE_cation_3670	CE	-0.198572	0.157762	0.183688	0.309754	0.391237	0.610356	-0.332189	-0.0776818	No
d-glucose	GC	-7.4363	-4.45624	0.027149	0.279542	0.129838	0.591436	-0.24319	-0.149569	Yes
LC_neg_26	LC	-0.267728	-0.0462536	0.228591	0.860115	0.442199	0.948752	-0.135307	-0.238626	No
GC_241	GC	-1.23559	-3.80818	0.403804	0.057389	0.638397	0.247058	-0.103765	-0.263533	No
CE_cation_8359	CE	-0.0167032	0.0276222	0.861791	0.795951	0.938072	0.933303	-0.222947	-0.163492	No
LC_neg_425	LC	0.147557	0.0883058	0.0726864	0.447757	0.232461	0.73231	-0.101301	-0.262356	No
l-valine	GC	-0.655863	0.435689	0.471932	0.629726	0.692028	0.837339	-0.157608	-0.215147	Yes
GC_239	GC	2.35976	1.22608	0.218349	0.598187	0.430701	0.829433	-0.173115	-0.201068	No
GC01_143	GC01	-0.0060952	0.423137	0.991081	0.50965	0.998101	0.77765	-0.14256	-0.225863	No
CE_cation_2971	CE	-0.16351	0.0144544	0.193744	0.907204	0.405959	0.962026	-0.233506	-0.149582	No
LC_neg_52	LC	-0.502467	0.0393685	0.175732	0.871065	0.37898	0.949719	-0.176515	-0.192434	No
guanine	CE	-0.453384	-0.135373	0.0253954	0.455052	0.123743	0.736784	-0.32499	-0.0685512	Yes
GC01_159	GC01	-0.527048	-0.157905	0.467683	0.81619	0.689972	0.946118	-0.132325	-0.226113	No
LC_pos_252	LC	0.0975002	0.135014	0.339432	0.226473	0.560118	0.53049	-0.229328	-0.142781	No
glycine.1	GC	-1.14063	1.24554	0.223572	0.209617	0.43641	0.508295	-0.256397	-0.119387	Yes
kaempferol-3-o-rutinoside.1	LC	0.53324	0.423873	0.117752	0.281118	0.297642	0.591436	-0.252971	-0.121855	Yes
LC_pos_518	LC	-0.215096	0.150618	0.320558	0.443429	0.541959	0.730561	-0.292466	-0.0879571	No
CE_cation_8072	CE	-0.127091	-0.0609483	0.213944	0.525139	0.429555	0.789246	-0.105427	-0.243184	No
GC01_131	GC01	-0.465647	-0.354787	0.229118	0.388254	0.44239	0.695088	-0.130251	-0.221819	No
CE_cation_8557	CE	0.0108857	-0.0540351	0.910623	0.606931	0.958833	0.82944	-0.192027	-0.170472	No
(s)-2-(anilinomethyl)pyrrolidine	LC	-0.242031	-0.434546	0.267596	0.0383379	0.486396	0.198493	0.0385475	-0.360753	Yes
LC_pos_396	LC	0.177339	0.156625	0.0663878	0.170091	0.219803	0.448225	-0.149775	-0.203577	No
CE_cation_11466	CE	0.0619297	-0.00185928	0.558988	0.98868	0.761278	0.992523	-0.13923	-0.209468	No
M000594_A204001-101_MST_2043_EITTMS_	GC	1.29419	-0.311607	0.144956	0.738482	0.334241	0.910353	-0.0584673	-0.276044	No
CE_cation_12746	CE	-0.297933	-0.67208	0.161768	0.0157953	0.359367	0.109507	-0.0700433	-0.263481	No
anthranilic acid	CE	-0.267856	-0.220183	0.0967107	0.193818	0.269068	0.485812	-0.0806937	-0.254013	Yes
LC_pos_721	LC	-0.0286132	0.0347615	0.87163	0.812094	0.941525	0.943637	-0.0815513	-0.252881	No
CE_cation_7258	CE	0.0694048	-0.655506	0.882177	0.325981	0.946755	0.628244	-0.0972926	-0.237635	No
LC_pos_1271	LC	0.394585	-0.355422	0.0814268	0.225265	0.250017	0.52973	-0.085085	-0.246053	No
CE_cation_9582	CE	0.0455933	0.297265	0.651112	0.00319575	0.825092	0.045222	-0.316439	-0.0529463	No
glycine	CE	-1.6469	-1.18902	0.0210232	0.158	0.109131	0.431784	-0.164686	-0.176367	Yes
GC_260	GC	-4.08961	-2.93633	0.126046	0.3946	0.308898	0.69679	-0.188301	-0.156222	No
M000606_A180002-101_MST_1803.4_EITTMS_	GC	-5.58888	-3.13192	0.0382331	0.340661	0.158922	0.649267	-0.216449	-0.132655	No
l-glutamic acid	CE	-0.00324452	-0.216312	0.994414	0.426853	0.998101	0.722851	-0.163484	-0.169222	Yes
CE_cation_9007	CE	-0.298568	-0.825676	0.11941	1.00111e-05	0.299301	0.00103415	-0.0298546	-0.280203	No
GC_130	GC	-0.93353	-0.560342	0.438503	0.633407	0.667247	0.841015	-0.0989669	-0.222177	No
LC_neg_1482	LC	-0.274517	-0.226099	0.345809	0.380387	0.568822	0.686958	-0.193107	-0.143409	No
GC01_69	GC01	-0.0684397	-0.049065	0.649608	0.797348	0.825092	0.933303	-0.0219097	-0.285454	No
eriodictyol-7-o-neohesperidoside	LC	0.110953	-0.00190186	0.647567	0.994056	0.824829	0.995019	-0.133575	-0.190695	Yes
GC_118	GC	0.175436	-0.514778	0.809151	0.494007	0.911768	0.764677	-0.0740716	-0.240054	No
CE_cation_9162	CE	0.110237	0.114689	0.217934	0.293584	0.430701	0.604961	-0.191491	-0.140523	No
CE_cation_9414	CE	0.0392964	-0.0725287	0.715002	0.549591	0.868938	0.799881	-0.162778	-0.163935	No
LC_pos_59	LC	-0.0500733	0.0252466	0.55473	0.748531	0.759995	0.910757	-0.224299	-0.112353	No
GC_215	GC	1.63406	1.07172	0.318643	0.514208	0.541183	0.781142	-0.070076	-0.239716	No
GC01_130	GC01	0.190842	0.0487554	0.566884	0.904486	0.765479	0.962026	-0.225042	-0.110153	No
glutaric acid	CE	-0.244258	-0.399029	0.107039	0.0113257	0.281703	0.0928525	-0.060309	-0.245086	Yes
CE_anion_28	CE	-0.0293932	0.0651588	0.895275	0.791342	0.953598	0.930347	-0.065404	-0.23797	No
M000000_A171003-101_MST_1705.1_EITTMS_	GC	-0.574617	-1.43443	0.559822	0.121614	0.761278	0.386545	-0.0872736	-0.219626	No
CE_anion_8473	CE	-0.0186327	0.0761058	0.891483	0.596104	0.951574	0.829433	-0.0781115	-0.224088	No
CE_cation_9120	CE	0.00276616	-0.0500579	0.978104	0.679911	0.992516	0.871314	-0.197026	-0.124532	No
CE_cation_10965	CE	-0.060947	-0.134328	0.728921	0.486086	0.878618	0.756214	-0.174804	-0.142976	No
quercetin-3-o-rutinoside	LC	0.0915012	-0.0696322	0.316314	0.613449	0.540086	0.82944	0.00847547	-0.295224	Yes
M000000_A211001-101_MST_2105.7_EITTMS_.1	GC01	0.296748	0.128343	0.179155	0.601436	0.383161	0.82944	-0.0861481	-0.216402	No
LC_pos_1359	LC	-0.117376	0.208318	0.617882	0.328281	0.805899	0.631497	-0.216168	-0.107158	No
trimesic acid	CE	0.0407354	0.190145	0.833783	0.0477463	0.921175	0.225214	-0.158154	-0.154788	Yes
GC_99	GC	-2.77666	-3.0875	0.0669928	0.0697925	0.220666	0.273832	-0.102101	-0.200739	No
CE_cation_10000	CE	-0.0310325	0.150344	0.775124	0.224915	0.902709	0.52973	-0.2336	-0.089411	No
LC_pos_1101	LC	0.0548601	0.0781491	0.780613	0.72436	0.90417	0.903701	-0.0887397	-0.206517	No
LC_pos_280	LC	0.222844	0.453893	0.293917	0.0250448	0.514086	0.146165	-0.245162	-0.074688	No
GC_135	GC	1.47255	1.33371	0.149359	0.20102	0.340506	0.497214	-0.117946	-0.17974	No
CE_cation_9434	CE	0.0522207	-0.043583	0.791505	0.834656	0.905454	0.947548	-0.14428	-0.157218	No
CE_cation_9113	CE	-0.316002	-0.245171	0.15101	0.307114	0.342843	0.610356	-0.0947199	-0.197487	No
GC01_61	GC01	0.17607	0.0868858	0.212132	0.629828	0.429555	0.837339	-0.168675	-0.135725	No
GC01_84	GC01	0.355979	-0.0167912	0.216691	0.960069	0.430511	0.980852	-0.1795	-0.125827	No
CE_cation_9444	CE	0.012586	0.0345606	0.896626	0.729265	0.953598	0.904358	-0.189336	-0.1163	No
GC01_64	GC01	-0.214276	-0.963358	0.372736	0.004095	0.603505	0.0556596	-0.100513	-0.187673	No
GC_94	GC	-0.301181	-3.7956	0.78338	0.000829589	0.90417	0.0199294	-0.0150666	-0.257323	No
l-alanine	GC	0.700681	1.57532	0.633964	0.397738	0.815548	0.698748	-0.180987	-0.117764	Yes
GC_187	GC	-0.0851574	1.33476	0.944912	0.422245	0.978051	0.720678	-0.197061	-0.100372	No
CE_cation_5139	CE	-0.28719	-0.10019	0.149651	0.616823	0.340506	0.831826	-0.131379	-0.154022	No
CE_cation_10696	CE	0.0773778	-0.0903131	0.457934	0.572746	0.686569	0.813769	-0.0842993	-0.190547	No
LC_neg_97	LC	0.0862733	0.193049	0.319052	0.0642694	0.541183	0.262802	-0.159595	-0.127134	No
CE_cation_3090	CE	-0.032271	-0.139992	0.765178	0.22247	0.897955	0.525885	0.0422704	-0.29474	No
LC_neg_1260	LC	0.36549	-0.269446	0.035184	0.255425	0.152071	0.566703	-0.0541775	-0.214111	No
CE_cation_6876	CE	-0.423411	-0.132376	0.0286032	0.471244	0.134918	0.743129	-0.241722	-0.0576851	No
CE_cation_5157	CE	0.0427358	-0.029693	0.687313	0.805523	0.851312	0.938112	-0.13581	-0.144433	No
l-citrulline	CE	-0.157802	-0.270462	0.136257	0.018471	0.325601	0.119912	0.124826	-0.359423	Yes
LC_neg_869	LC	-0.232516	-0.144337	0.0815641	0.378868	0.250017	0.686958	-0.173416	-0.109416	No
CE_cation_11354	CE	0.021575	0.0434175	0.769297	0.574479	0.898964	0.813889	-0.224844	-0.0651901	No
CE_cation_11322	CE	-0.326734	0.0249616	0.0762973	0.904479	0.237395	0.962026	-0.153218	-0.122408	No
CE_cation_7471	CE	-0.377559	-0.103324	0.0329001	0.558114	0.145862	0.80297	-0.169764	-0.10723	No
CE_anion_7818	CE	-0.144548	0.0612762	0.24245	0.671721	0.460388	0.866465	-0.154776	-0.118946	No
M000000_A151002-101_MST_1509.5_EITTMS_.1	GC01	0.387969	0.398594	0.175442	0.17955	0.37898	0.465019	-0.118808	-0.147366	No
M000000_A174001-101_MST_1744.9_EITTMS_	GC	1.5059	1.00302	0.0481152	0.167602	0.178247	0.44393	0.0864576	-0.317866	No
GC01_166	GC01	-0.484441	-0.0786993	0.393504	0.893792	0.6273	0.956774	-0.193585	-0.0842622	No
GC01_128	GC01	0.475315	0.44303	0.277972	0.346656	0.497653	0.6531	-0.187295	-0.0859819	No
LC_neg_54	LC	0.129781	0.0737536	0.138548	0.426409	0.326164	0.722851	0.0486174	-0.281241	No
CE_cation_4680	CE	-0.185879	-0.189171	0.0586975	0.0631654	0.203044	0.261893	-0.0702084	-0.181687	No
CE_cation_11643	CE	0.0143736	-0.0146665	0.883987	0.899249	0.946755	0.958933	-0.144848	-0.116575	No
CE_cation_1084	CE	-0.652817	-0.423719	0.0526908	0.181568	0.187688	0.46773	-0.139367	-0.120541	No
CE_cation_13347	CE	0.0234994	-0.00893782	0.797372	0.92958	0.908024	0.972884	-0.178078	-0.0878473	No
GC01_77	GC01	-0.48533	-0.24535	0.00398579	0.153578	0.0392126	0.428918	-0.190913	-0.0764531	No
LC_neg_686	LC	0.0784535	0.0679265	0.449075	0.475736	0.679201	0.744598	-0.0617891	-0.183368	No
GC_105	GC	0.700427	1.8278	0.699397	0.317479	0.85824	0.615482	-0.124154	-0.131312	No
CE_cation_8479	CE	0.0722143	0.192134	0.427586	0.0361255	0.660234	0.19195	-0.145339	-0.113526	No
GC_194	GC	-3.50974	-0.949669	0.058234	0.666934	0.202545	0.863337	-0.214537	-0.0542494	No
GC_202	GC	0.588528	1.48857	0.326243	0.0468711	0.546207	0.225133	-0.199088	-0.0665609	No
GC_258	GC	-0.9275	-2.58238	0.636024	0.146164	0.816165	0.417357	-0.0111462	-0.222745	No
LC_neg_546	LC	-0.28117	0.0101188	0.196929	0.967885	0.408488	0.980852	-0.242565	-0.0261409	No
CE_cation_13466	CE	-0.00567507	-0.0394419	0.976208	0.850343	0.991691	0.948752	-0.179481	-0.0760409	No
GC_228	GC	-2.41644	-3.63063	0.00952361	0.00188978	0.0664722	0.0325357	-0.0569896	-0.175551	No
M000000_A237001-101_MST_2373.4_EITTMS_.1	GC01	0.305244	0.0989038	0.147156	0.748316	0.337806	0.910757	-0.122819	-0.118336	No
CE_cation_6635	CE	0.233852	0.320029	0.702823	0.660277	0.860644	0.8615	-0.0920348	-0.143598	No
CE_cation_9908	CE	-0.0576838	0.229072	0.675738	0.145319	0.842023	0.417357	-0.316506	0.0433599	No
LC_neg_296	LC	-0.119673	0.586161	0.329095	8.07547e-06	0.548314	0.000926884	-0.319002	0.0458672	No
GC01_16	GC01	-0.198458	-0.127428	0.220028	0.495966	0.431288	0.764677	-0.209483	-0.0448317	No
glyceric acid	GC	0.660728	0.219364	0.628025	0.888218	0.810938	0.956553	-0.11653	-0.122052	Yes
CE_cation_11334	CE	0.0137304	0.0627563	0.899916	0.610376	0.955409	0.82944	-0.139307	-0.102676	No
CE_cation_4473	CE	-0.120235	-0.147272	0.256906	0.166684	0.477309	0.442634	0.0274583	-0.240001	No
M000000_A136002-101_MST_1337.3_EIQTMS_	GC	1.13028	0.0434008	0.171734	0.966522	0.374264	0.980852	-0.0959764	-0.134249	No
LC_neg_282	LC	0.32975	0.162671	0.0500982	0.31245	0.181584	0.610356	-0.100343	-0.129826	No
M000606_A180002-101_MST_1803.4_EITTMS_.1	GC01	-0.994031	0.138487	0.137872	0.84815	0.326164	0.948752	-0.177734	-0.0623585	No
CE_anion_8462	CE	-0.56481	-0.176119	0.00748678	0.414817	0.056157	0.716383	-0.210522	-0.0350576	No
CE_cation_11558	CE	-0.139647	-0.153241	0.206579	0.171263	0.421731	0.450165	-0.142693	-0.091036	No
CE_cation_5575	CE	0.0400528	0.0934947	0.755008	0.471919	0.893029	0.743129	-0.145047	-0.0877039	No
CE_cation_5056	CE	0.0792876	0.155873	0.462829	0.193464	0.688909	0.485812	-0.233404	-0.0109468	No
GC_264	GC	-4.22703	-7.68518	0.247353	0.0365927	0.465005	0.192391	-0.0939783	-0.12364	No
l-phenylalanine.1	GC	-0.0678805	0.0172295	0.476717	0.840086	0.694729	0.948752	-0.182408	-0.0471398	Yes
GC01_133	GC01	0.0100408	0.207458	0.951097	0.30986	0.978823	0.610356	-0.18415	-0.045665	No
CE_cation_3968	CE	-0.709346	-0.320609	0.00158515	0.184596	0.0207273	0.474348	-0.144694	-0.075624	No
CE_cation_11591	CE	-0.0843173	-0.0193999	0.315472	0.816977	0.539541	0.946118	-0.120046	-0.0936888	No
CE_cation_11060	CE	0.0799031	0.0957846	0.578457	0.540772	0.77198	0.796765	-0.13265	-0.0831027	No
LC_neg_508	LC	-0.489957	0.053285	0.00626914	0.819845	0.0509923	0.947548	-0.210298	-0.0182678	No
GC01_102	GC01	-0.830836	0.0812787	0.0857717	0.877313	0.256751	0.953864	-0.21457	-0.0146543	No
PR_MST_Acid_Hexonic_2029.1	GC	1.69598	0.368848	0.0962725	0.743463	0.268783	0.910353	-0.0178576	-0.176403	No
CE_cation_6193	CE	-0.192052	0.0221208	0.0878596	0.858151	0.257951	0.948752	-0.122551	-0.0889432	No
GC_250	GC	-6.11708	-6.01496	0.0318942	0.0841755	0.143429	0.310891	0.00728856	-0.195546	No
CE_cation_4193	CE	-0.138626	-0.124827	0.0950069	0.168226	0.267417	0.444443	-0.0531888	-0.145137	No
l-lysine	GC	-2.57372	-2.081	0.126739	0.210565	0.308898	0.5094	0.0538202	-0.233501	Yes
l-histidine	CE	-0.00611883	0.0106205	0.934639	0.886566	0.972366	0.95645	-0.0708599	-0.128026	Yes
l-methionine sulfone	LC	0.105561	-0.145507	0.608762	0.523721	0.799049	0.789246	-0.0196049	-0.168473	Yes
CE_cation_9402	CE	-0.0128204	0.0555411	0.871365	0.473411	0.941525	0.744343	-0.12315	-0.081805	No
CE_cation_5048	CE	0.0701753	0.108722	0.539133	0.377017	0.75146	0.686958	-0.16937	-0.0428598	No
GC01_160	GC01	-0.484526	-0.605298	0.35406	0.332811	0.579626	0.637836	-0.172659	-0.0379008	No
GC01_100	GC01	-0.369222	-0.143506	0.0194169	0.549477	0.104467	0.799881	-0.0953412	-0.101458	No
d-gluconic acid	CE	0.90261	-0.16814	0.13438	0.828474	0.322825	0.947548	0.0701251	-0.238752	Yes
LC_pos_121	LC	-0.123916	-0.0423772	0.287243	0.729155	0.508086	0.904358	-0.158797	-0.0473567	No
CE_cation_10067	CE	-0.183929	0.0432382	0.540498	0.89371	0.75146	0.956774	-0.101181	-0.0926973	No
4-aminobutyric acid	GC	-1.05565	0.438106	0.208039	0.64704	0.423875	0.850792	-0.177066	-0.0293627	Yes
CE_cation_2246	CE	-0.00666051	-0.134354	0.956667	0.264228	0.982343	0.574627	-0.10817	-0.0841943	No
CE_cation_7925	CE	-0.109679	0.00931805	0.738483	0.979309	0.882932	0.984668	-0.0799524	-0.107248	No
GC_58	GC	-0.400593	2.28909	0.796484	0.294574	0.908024	0.604961	-0.153139	-0.0425329	No
M000000_A196004-101_MST_1956.6_EITTMS_	GC	-5.44933	-5.11141	0.265616	0.270129	0.483939	0.580825	-0.0531001	-0.125165	No
LC_pos_115	LC	0.155347	0.234784	0.196817	0.0357235	0.408488	0.191204	-0.10594	-0.0807148	No
malonic acid	CE	0.42072	0.863846	0.30535	0.107144	0.526419	0.356272	-0.19302	-0.00823882	Yes
GC01_149	GC01	0.145762	0.299997	0.816722	0.684627	0.914056	0.871314	-0.0869061	-0.0961107	No
CE_cation_11601	CE	0.0639809	0.105332	0.408644	0.206109	0.64251	0.502147	-0.180678	-0.0180059	No
LC_pos_1007	LC	0.554002	-0.180581	0.00389785	0.44789	0.0392126	0.73231	0.0417128	-0.201726	No
CE_anion_1412	CE	0.0279881	0.0362231	0.798147	0.77558	0.908024	0.923069	-0.0496435	-0.124751	No
CE_cation_1131	CE	-0.47776	-0.322721	0.245598	0.440436	0.463808	0.72679	-0.104063	-0.0794172	No
LC_pos_372	LC	0.255365	0.312481	0.168088	0.145265	0.367093	0.417357	-0.0172084	-0.151348	No
CE_cation_3008	CE	-0.00538007	0.165761	0.95164	0.0875756	0.978823	0.315211	-0.0946862	-0.0854188	No
LC_pos_971	LC	0.339375	-0.395406	0.119555	0.130594	0.299301	0.399122	0.056137	-0.210396	No
CE_cation_9245	CE	-0.0645241	-0.118116	0.541923	0.277854	0.752095	0.590582	-0.0792448	-0.0962684	No
1-butylamine	GC	-1.51459	-2.93418	0.485956	0.243253	0.703481	0.555713	-0.0281394	-0.137651	Yes
CE_cation_2254	CE	-0.114196	0.0681637	0.249538	0.493481	0.46698	0.764677	-0.133301	-0.0501104	No
GC01_155	GC01	-0.784954	-0.508784	0.162456	0.435963	0.360123	0.72679	-0.0676795	-0.101003	No
LC_pos_783	LC	0.238398	0.171144	0.0382322	0.248641	0.158922	0.559799	-0.0533827	-0.112855	No
LC_pos_329	LC	0.236065	0.44235	0.0442886	0.000564278	0.16882	0.0149461	-0.0715959	-0.0974189	No
LC_pos_494	LC	0.208789	0.261048	0.21546	0.191001	0.429673	0.481673	0.0486111	-0.195689	No
CE_cation_2432	CE	-0.0282323	-0.0037903	0.819873	0.97372	0.915291	0.9827	-0.129149	-0.0469876	No
CE_cation_8878	CE	-0.182857	0.447968	0.279293	0.00419804	0.499151	0.0563192	-0.282776	0.0808897	No
GC_113	GC	-1.307	-2.03571	0.382618	0.205538	0.614687	0.502147	-0.0331113	-0.126445	No
LC_neg_900	LC	-0.175647	-0.00377358	0.195786	0.979902	0.407792	0.984668	-0.295856	0.0921032	No
GC_27	GC	1.10197	-1.14096	0.305762	0.393432	0.526419	0.69679	-0.110262	-0.0616997	No
GC_193	GC	0.837434	1.41514	0.353799	0.125281	0.579626	0.390677	-0.0875376	-0.0800168	No
GC_75	GC	0.507253	-0.834218	0.657058	0.607992	0.828743	0.82944	-0.0675645	-0.0957045	No
GC_252	GC	-1.53698	2.08265	0.510565	0.429274	0.72442	0.723266	-0.144301	-0.0318735	No
LC_pos_8	LC	0.0734313	0.147966	0.428413	0.135677	0.660523	0.405071	-0.133363	-0.040175	No
oleic acid	GC	-4.06324	-3.00023	0.00859095	0.0670826	0.0629394	0.26859	-0.12101	-0.0503419	Yes
CE_cation_11119	CE	-0.284274	0.0631074	0.0598461	0.680951	0.205385	0.871314	-0.162919	-0.0151574	No
CE_cation_6878	CE	0.01968	-0.0552601	0.782047	0.460971	0.90417	0.741408	-0.0747457	-0.087453	No
CE_cation_11232	CE	0.188174	0.0679752	0.340258	0.758301	0.560585	0.914988	-0.112521	-0.0539571	No
CE_cation_11585	CE	-0.0516275	-0.0279354	0.512012	0.756715	0.724533	0.914988	-0.110977	-0.0545015	No
CE_cation_11446	CE	0.0821819	0.0615164	0.363511	0.550547	0.59135	0.799881	-0.188648	0.0100701	No
GC_218	GC	1.24077	1.95486	0.120806	0.0362346	0.300437	0.19195	-0.106776	-0.0563674	No
GC01_79	GC01	-0.185648	0.0236385	0.483477	0.942565	0.701449	0.975458	-0.0825353	-0.076486	No
LC_pos_145	LC	-7.78781e-05	0.133798	0.999505	0.373529	0.999505	0.68414	-0.09747	-0.0617816	No
GC01_168	GC01	-0.189865	0.261306	0.80878	0.741407	0.911768	0.910353	-0.107088	-0.0529953	No
GC_254	GC	-1.589	1.74733	0.540203	0.5383	0.75146	0.796653	-0.0824921	-0.0724408	No
adenosine	LC	-0.0400871	-0.308997	0.673254	0.00408451	0.840363	0.0556596	0.0222509	-0.158583	Yes
CE_cation_11801	CE	0.0729307	-0.125785	0.660723	0.515215	0.832349	0.781475	-0.0488603	-0.0986113	No
GC_40	GC	1.5176	2.30197	0.250432	0.179446	0.467806	0.465019	-0.111081	-0.0442023	No
LC_neg_148	LC	-0.311145	0.248684	0.00200052	0.0608074	0.0250911	0.254308	-0.364189	0.169314	No
CE_cation_6799	CE	-0.0597199	0.0757575	0.442264	0.32397	0.669881	0.625535	-0.112133	-0.0386005	No
GC_251	GC	-2.62291	-4.66887	0.214666	0.0800947	0.429555	0.301963	0.0788683	-0.196977	No
GC01_156	GC01	0.219452	0.320736	0.563327	0.564422	0.76367	0.805314	-0.103187	-0.0453637	No
l-lysine.1	GC01	0.12107	1.13759	0.90494	0.302295	0.95779	0.610356	-0.224036	0.0552252	Yes
GC_183	GC	0.808485	-0.897213	0.471045	0.405593	0.692028	0.707732	0.132794	-0.239798	No
n-acetyl-d-glucosamine	CE	-0.20038	-0.066954	0.146111	0.641553	0.336153	0.849646	-0.216014	0.0504008	Yes
LC_pos_414	LC	0.196255	0.144964	0.0429796	0.206881	0.168275	0.502843	-0.0397924	-0.0959125	No
GC01_6	GC01	0.197803	-0.330378	0.176619	0.0645734	0.3801	0.262802	0.185565	-0.282959	No
LC_neg_325	LC	-0.166022	-0.131573	0.117529	0.432434	0.297642	0.723637	0.0205302	-0.145006	No
CE_cation_11659	CE	0.0785756	0.145901	0.360342	0.18677	0.588977	0.478742	-0.148255	-0.00461378	No
GC01_146	GC01	-0.373584	0.707051	0.656631	0.561381	0.828743	0.804309	-0.0150134	-0.113757	No
CE_cation_5310	CE	-0.606134	-0.510305	0.0746324	0.157941	0.235765	0.431784	-0.0813475	-0.0581764	No
CE_cation_3201	CE	-0.018318	-0.12922	0.860624	0.265758	0.937789	0.576739	-0.00667999	-0.1202	No
LC_pos_31	LC	0.0348507	0.12934	0.77023	0.237065	0.899037	0.546625	-0.0886968	-0.0518267	No
GC01_50	GC01	-0.374376	-0.149831	0.0701325	0.495665	0.227234	0.764677	0.0443124	-0.160095	No
CE_cation_3370	CE	-0.236862	0.0688455	0.104832	0.676012	0.279169	0.869639	-0.115633	-0.023983	No
CE_cation_10591	CE	-0.313543	-0.317822	0.0319349	0.07529	0.143429	0.290204	-0.100339	-0.0358753	No
LC_neg_85	LC	-0.228245	-0.179616	0.0300132	0.0724009	0.137794	0.281166	-0.119842	-0.0188982	No
M000000_A148003-101_MST_1475.9_EITTMS_	GC	1.84916	2.08686	0.292055	0.393032	0.513958	0.69679	-0.117248	-0.0187725	No
LC_pos_1252	LC	0.821102	0.423742	6.96417e-05	0.087503	0.00184461	0.315211	-0.0251374	-0.0936871	No
LC_neg_421	LC	-0.248014	-0.0909026	0.0958225	0.590703	0.268251	0.824589	-0.210344	0.0603678	No
GC01_80	GC01	0.2041	0.346978	0.513278	0.30913	0.72533	0.610356	-0.109142	-0.0230463	No
GC_247	GC	0.236252	-0.749581	0.950898	0.856669	0.978823	0.948752	-0.0319059	-0.0863338	No
GC_12	GC	0.853347	0.413152	0.093637	0.471761	0.264736	0.743129	-0.111514	-0.0191061	No
LC_neg_1241	LC	0.24259	-0.511746	0.260738	0.0509277	0.48024	0.229437	0.0678663	-0.167259	No
M000000_A294002-101_MST_2944.8_EITTMS_	GC	1.08037	4.66406	0.460315	0.0190531	0.688909	0.119912	-0.068671	-0.0520599	No
GC_204	GC	1.06963	1.01281	0.704845	0.750427	0.860644	0.911446	-0.00330905	-0.105016	No
LC_neg_89	LC	-0.0980929	-0.0357398	0.688366	0.879044	0.851595	0.953864	0.022761	-0.126501	No
GC01_76	GC01	-0.20592	-0.437734	0.453645	0.148313	0.68411	0.420882	0.00913596	-0.114785	No
CE_cation_6481	CE	-0.123548	0.0118093	0.285352	0.922042	0.507513	0.970917	-0.169936	0.0345152	No
CE_cation_13355	CE	-0.177019	0.12596	0.0647778	0.215322	0.216919	0.517273	-0.22474	0.0805921	No
CE_cation_1076	CE	-0.538205	-0.151837	0.0473941	0.552023	0.176744	0.800122	-0.131388	0.00368898	No
GC01_103	GC01	0.0472549	0.0770633	0.641604	0.529817	0.820268	0.789756	-0.0598926	-0.0549575	No
CE_cation_1096	CE	-0.491748	-0.119428	0.0459359	0.608055	0.173182	0.82944	-0.13348	0.00677077	No
GC_28	GC	1.71655	0.840016	0.327619	0.649866	0.546737	0.851918	-0.112957	-0.0100914	No
CE_cation_8469	CE	0.112257	0.0891436	0.67739	0.771777	0.84205	0.922565	-0.0692733	-0.0457614	No
CE_cation_2840	CE	0.00995196	-0.0541625	0.882199	0.429898	0.946755	0.723266	-0.0543225	-0.0580044	No
CE_cation_9963	CE	-0.101187	0.0149411	0.423807	0.907998	0.658336	0.962026	-0.148211	0.0207853	No
GC_51	GC	12.2569	10.1921	0.0009947	0.00648802	0.0144722	0.0728491	-0.02921	-0.0765601	No
1-aminocyclopropane-1-carboxylic acid	CE	-0.580024	-0.313877	0.0335148	0.243955	0.146698	0.555713	-0.104483	-0.0136422	Yes
CE_anion_5198	CE	0.240257	-0.0387583	0.0373741	0.810764	0.158287	0.943153	0.153421	-0.226881	No
LC_pos_382	LC	0.115468	0.218978	0.510834	0.204313	0.72442	0.502147	0.0343976	-0.127903	No
GC01_44	GC01	-0.207341	-0.154653	0.489481	0.691617	0.705208	0.874593	0.0680327	-0.154246	No
CE_cation_2815	CE	0.00334663	-0.0780704	0.961297	0.277218	0.984163	0.590446	-0.0414748	-0.0631204	No
GC_248	GC	6.23655	3.99068	0.0241049	0.133723	0.119713	0.403907	-0.0233742	-0.0777818	No
LC_pos_335	LC	0.122931	0.116031	0.565932	0.684905	0.765193	0.871314	-0.10997	-0.00554584	No
CE_cation_9502	CE	-0.433307	-0.369428	0.0703919	0.0713212	0.227234	0.278018	-0.0182106	-0.0806868	No
carbamoyl aspartic acid.1	LC	0.0219675	-0.0273179	0.735229	0.658616	0.88006	0.861203	-0.0332352	-0.0658026	Yes
GC_237	GC	1.20295	-0.251057	0.579172	0.934624	0.77198	0.973582	0.00193091	-0.0938111	No
LC_neg_945	LC	0.174538	0.0883444	0.218477	0.546042	0.430701	0.799651	-0.061854	-0.0406313	No
GC01_2	GC01	0.290633	-0.392316	0.318841	0.304738	0.541183	0.610356	-0.0960323	-0.0113598	No
CE_cation_8375	CE	0.0876698	0.10721	0.810515	0.797113	0.911768	0.933303	-0.057955	-0.0420436	No
LC_neg_34	LC	-0.173819	-0.573771	0.292583	0.000993026	0.51401	0.0218255	-0.00722839	-0.0836003	No
CE_cation_6427	CE	-0.138115	0.0229579	0.270649	0.861415	0.490492	0.948752	-0.170746	0.0525857	No
LC_neg_789	LC	0.149248	0.0790216	0.50047	0.7468	0.714068	0.910757	-0.00683563	-0.0829286	No
GC_121	GC	1.96345	1.11355	0.0497372	0.307006	0.18091	0.610356	0.00613484	-0.0934591	No
CE_cation_2925	CE	-0.137936	0.14831	0.277972	0.21651	0.497653	0.517719	-0.186527	0.0672464	No
GC_175	GC	0.798931	0.532412	0.237069	0.542232	0.452947	0.796765	-0.148074	0.0377717	No
pyruvic acid	CE	-0.107076	-0.354508	0.613534	0.0899673	0.802254	0.321579	0.0740604	-0.14459	Yes
CE_cation_7052	CE	-0.131338	-0.303661	0.402047	0.0935832	0.637528	0.3277	-0.0305646	-0.0573002	No
CE_cation_13353	CE	0.0806922	0.0437346	0.40239	0.695102	0.637528	0.877801	-0.0889464	-0.00744003	No
GC01_35	GC01	-0.535968	-0.608306	0.277534	0.275892	0.497653	0.59012	0.172677	-0.224583	No
CE_cation_1919	CE	-0.263069	0.0585716	0.0172052	0.589553	0.0976537	0.824589	-0.200012	0.0859086	No
GC01_34	GC01	0.215159	0.0112127	0.024683	0.966919	0.121417	0.980852	-0.231879	0.113581	No
CE_cation_8911	CE	-0.255558	0.443106	0.135188	0.00603766	0.324013	0.0685374	-0.230298	0.112916	No
LC_neg_1216	LC	0.460694	0.226827	0.0207195	0.269428	0.109131	0.580825	0.0336475	-0.10528	No
GC01_136	GC01	0.0112421	-0.0711257	0.971589	0.828232	0.989794	0.947548	-0.141848	0.0406919	No
M000000_A136002-101_MST_1337.3_EIQTMS_.2	GC01	0.702296	0.852427	0.285937	0.296615	0.507513	0.607943	-0.103912	0.00917893	No
LC_pos_1354	LC	0.0953551	0.085846	0.463969	0.553441	0.689439	0.800122	-0.0325373	-0.0495661	No
LC_pos_908	LC	0.456328	0.251725	0.00201603	0.125561	0.0250911	0.390677	-0.00606608	-0.0694808	No
LC_pos_378	LC	0.0550191	-0.0963844	0.627848	0.429804	0.810938	0.723266	0.0321407	-0.099887	No
CE_cation_7866	CE	-0.178654	0.342142	0.200037	0.0311858	0.413275	0.172272	-0.187693	0.0839609	No
CE_cation_9365	CE	-0.142407	0.0311754	0.386249	0.844475	0.61764	0.948752	-0.111502	0.0223591	No
CE_cation_6210	CE	-0.0672439	-0.0462277	0.441349	0.599591	0.669881	0.82944	-0.02983	-0.0450181	No
CE_cation_5069	CE	0.00373401	-0.00375613	0.963338	0.964301	0.985276	0.980852	-0.00425132	-0.0651819	No
CE_cation_3959	CE	-0.275735	-0.196941	0.0439461	0.163012	0.168275	0.438519	-0.0859736	0.0038723	No
GC01_118	GC01	0.929247	-0.0404948	0.00570004	0.929263	0.0478711	0.972884	0.0866938	-0.139007	No
CE_cation_9522	CE	-0.366594	-0.300776	0.087898	0.0917189	0.257951	0.326352	-0.00793071	-0.0592295	No
LC_pos_289	LC	0.276714	0.50103	0.0933925	0.0140483	0.264736	0.104402	-0.0114046	-0.0548044	No
M000000_A160005-101_MST_1596.8_EIQTMS_.3	GC01	0.22827	0.743474	0.662802	0.220326	0.833187	0.522011	-0.0528447	-0.0201921	No
LC_pos_972	LC	0.71912	-0.204091	0.00670366	0.540844	0.0528617	0.796765	0.126767	-0.169255	No
CE_cation_2431	CE	0.0113012	0.0448177	0.897287	0.573358	0.953598	0.813769	0.0531793	-0.107705	No
CE_cation_1042	CE	-0.478758	-0.412314	0.103668	0.155362	0.277432	0.429772	-0.0635204	-0.00972324	No
GC01_147	GC01	-0.63649	0.103968	0.294617	0.862057	0.514086	0.948752	-0.191795	0.0972222	No
alpha-d-lactose	GC	3.35641	3.51797	0.037384	0.0991326	0.158287	0.339086	-0.00931247	-0.054384	Yes
LC_pos_58	LC	0.0322639	0.105018	0.713764	0.201196	0.868455	0.497214	-0.0943792	0.0169753	No
GC01_164	GC01	0.659392	0.164459	0.413306	0.858475	0.645908	0.948752	0.0347511	-0.0893346	No
CE_cation_6867	CE	-0.650813	-0.0732639	0.0393809	0.798817	0.161431	0.933459	-0.114981	0.0353085	No
CE_cation_11654	CE	0.0878295	0.189391	0.297286	0.0841918	0.517869	0.310891	-0.140754	0.0580573	No
CE_anion_291	CE	0.013573	0.0303836	0.901949	0.821961	0.956584	0.947548	0.00109766	-0.0590987	No
CE_cation_2848	CE	0.0212845	-0.0363552	0.755021	0.600674	0.893029	0.82944	-0.0402976	-0.0225763	No
GC01_154	GC01	0.307779	0.578432	0.568625	0.438499	0.765827	0.72679	-0.000404648	-0.055469	No
GC01_161	GC01	-0.00795473	-0.522832	0.993078	0.620618	0.998101	0.834069	-0.0603208	-0.00500371	No
GC_74	GC	0.177461	-0.0765954	0.80615	0.905798	0.911768	0.962026	0.00687711	-0.0589269	No
CE_cation_11554	CE	-0.0640973	-0.0374394	0.526399	0.7405	0.735819	0.910353	-0.0371852	-0.0222224	No
LC_neg_489	LC	0.0430221	0.355347	0.811901	0.0249949	0.911768	0.146165	-0.0654436	0.00152072	No
CE_cation_3637	CE	0.0135756	0.064123	0.87043	0.413332	0.941525	0.716383	0.0565368	-0.0992801	No
LC_neg_362	LC	-0.339927	0.00802131	0.00287002	0.943659	0.0306014	0.975458	-0.119935	0.0506477	No
PR_MST_2447.1	GC	3.64255	1.19807	0.0445103	0.550422	0.169041	0.799881	-0.00382237	-0.0457827	No
GC_56	GC	1.28316	0.791895	0.0062188	0.147428	0.0509843	0.41954	-0.0811871	0.0197858	No
citric acid	GC	-1.09936	-0.964227	0.0190514	0.0135168	0.103579	0.102005	-0.0143844	-0.0356704	Yes
CE_cation_1471	CE	-0.0674953	-0.0901952	0.499003	0.403052	0.714068	0.706146	0.027846	-0.070489	No
LC_pos_765	LC	-0.0947606	0.0419673	0.47547	0.77001	0.694729	0.921742	-0.0518102	-0.00313289	No
CE_cation_6263	CE	0.342804	0.319073	0.0191965	0.0663562	0.103822	0.267757	-0.0027003	-0.0425866	No
LC_pos_222	LC	0.370659	0.367161	0.0936199	0.187287	0.264736	0.47888	-0.0298236	-0.0181834	No
LC_pos_457	LC	0.156405	0.134797	0.260808	0.466354	0.48024	0.741408	-0.0390632	-0.00950659	No
GC_43	GC	0.406864	2.97547	0.765826	0.0328025	0.897955	0.178342	-0.120664	0.0589119	No
LC_pos_125	LC	0.0894705	-0.154983	0.499465	0.415066	0.714068	0.716383	-0.0230962	-0.0216359	No
LC_neg_40	LC	-0.00304502	0.106122	0.930501	0.00687372	0.970917	0.0734773	-0.197054	0.123128	No
tomatine	LC	0.263195	-0.515321	0.232266	0.0686448	0.445968	0.270649	0.114849	-0.135808	Yes
CE_cation_8905	CE	-0.0852664	-0.0152616	0.666181	0.939561	0.835152	0.975458	-0.0644611	0.0154554	No
d-glucose-6-phosphate	GC	1.49403	1.82553	0.0161771	0.00430709	0.0938816	0.0570413	-0.0617009	0.0136119	Yes
CE_cation_10604	CE	0.0581881	0.214157	0.866601	0.573499	0.941324	0.813769	-0.0359799	-0.00636188	No
GC01_73	GC01	-0.870389	-1.18519	0.111786	0.0847241	0.291603	0.311459	0.195597	-0.196181	No
d-ribose	GC	0.10562	-0.10337	0.922436	0.930503	0.965427	0.972884	0.0768014	-0.0962126	Yes
GC_97	GC	0.846711	0.135158	0.291743	0.889881	0.513958	0.956553	0.00433079	-0.0351137	No
LC_neg_209	LC	0.474821	0.151845	0.00185981	0.348174	0.0240148	0.653934	0.0107256	-0.0378727	No
GC01_18	GC01	0.507666	0.33573	0.0753777	0.240805	0.236392	0.552953	0.0618433	-0.0802582	No
LC_neg_86	LC	-0.115159	-0.0512733	0.16533	0.577741	0.364148	0.815309	-0.0677585	0.0303216	No
LC_pos_1202	LC	0.887106	0.613512	4.00788e-05	0.015123	0.00125459	0.107738	0.0735552	-0.0867885	No
CE_cation_9464	CE	0.0120464	-0.071503	0.868631	0.310914	0.941525	0.610356	-0.00226269	-0.022777	No
CE_cation_1901	CE	0.12135	0.135936	0.713499	0.826568	0.868455	0.947548	0.00496985	-0.0283272	No
GC_140	GC	0.218861	0.403851	0.67106	0.527947	0.840248	0.789246	-0.0443753	0.0130632	No
CE_cation_6243	CE	0.382938	0.352414	0.0144411	0.0574542	0.087238	0.247058	0.00858803	-0.0302004	No
tyramine	CE	0.310617	-0.381717	0.260552	0.15406	0.48024	0.428959	0.204891	-0.193327	Yes
PR_MST_Sugar_Disaccharide_2899.5	GC	1.63355	-0.183404	0.528979	0.949642	0.738426	0.976099	0.0182275	-0.0378525	No
GC01_30	GC01	-0.145968	-0.0835232	0.511231	0.774242	0.72442	0.923069	0.0634562	-0.0754389	No
CE_cation_11425	CE	0.0309809	0.0799768	0.782938	0.50757	0.90417	0.775621	0.013326	-0.0330158	No
GC01_38	GC01	-0.0176821	0.496704	0.979607	0.532447	0.993066	0.790255	-0.113475	0.0732536	No
GC01_148	GC01	1.04254	1.14523	0.151976	0.195045	0.343525	0.485812	-0.148575	0.103666	No
CE_cation_10900	CE	0.0053486	-0.0771493	0.950431	0.368657	0.978823	0.67762	-0.0040624	-0.0157199	No
GC_84	GC	-0.560724	0.312679	0.508057	0.707005	0.723894	0.887408	-0.00831539	-0.0113377	No
LC_neg_93	LC	0.0312843	0.0712092	0.722816	0.481356	0.875725	0.751448	-0.0625767	0.0353448	No
CE_cation_8195	CE	-0.17901	-0.113282	0.173446	0.413375	0.377199	0.716383	-0.0692843	0.0410013	No
GC_26	GC	0.555179	1.04913	0.315057	0.114732	0.539541	0.371633	-0.106142	0.0767835	No
M000000_A160005-101_MST_1596.8_EIQTMS_	GC	1.69165	2.89494	0.281949	0.0928961	0.503027	0.3277	-0.0223014	0.00797639	No
M000000_A160005-101_MST_1596.8_EIQTMS_.1	GC	2.27009	1.75912	0.434767	0.62184	0.665371	0.834069	0.0464543	-0.0487521	No
CE_cation_5911	CE	-0.0052187	0.111889	0.974801	0.481567	0.991691	0.751448	-0.0819291	0.0600147	No
carbamoyl aspartic acid	LC	0.0194738	-0.0102862	0.877383	0.935882	0.945085	0.973582	-0.0362466	0.0223768	Yes
d-ribose-5-phosphate	CE	-0.0218233	-0.135763	0.90351	0.44815	0.957257	0.73231	-0.0100354	0.00106442	Yes
GC_81	GC	0.500637	-0.556945	0.347634	0.381314	0.570916	0.687431	0.0355327	-0.0342656	No
GC01_132	GC01	0.484278	0.191719	0.126967	0.523947	0.308898	0.789246	-0.035254	0.024659	No
L-Alanine,90	CE	-0.0742141	0.154587	0.822236	0.66629	0.915291	0.863337	-0.0614771	0.0478084	No
PR_MST_Sugar_Hexose_ketose_2229.5	GC	4.10633	1.56425	0.0171074	0.419843	0.0976351	0.719233	0.00656512	-0.00870338	No
CE_cation_6905	CE	0.0385022	-0.0292042	0.599008	0.683097	0.791273	0.871314	0.00328515	-0.00129491	No
GC_63	GC	1.76382	2.17783	0.265413	0.232469	0.483939	0.540857	-0.0241782	0.0217498	No
CE_cation_5593	CE	0.123474	0.302364	0.293812	0.0646507	0.514086	0.262802	-0.120318	0.102397	No
CE_anion_180	CE	0.106523	0.0439033	0.338014	0.750862	0.55867	0.911446	0.0811187	-0.0637242	No
GC01_115	GC01	0.491981	0.306536	0.153701	0.456348	0.345912	0.737727	-0.0469909	0.0433848	No
glycolic acid	GC	0.968919	0.0504871	0.205707	0.972021	0.421617	0.982483	0.00959995	-0.0031126	Yes
CE_cation_10798	CE	0.318947	-0.0327002	0.0911022	0.871572	0.262141	0.949719	0.0471396	-0.0314882	No
lactic acid	GC01	0.233087	0.125382	0.116826	0.464515	0.297642	0.741408	-0.0700992	0.067452	Yes
CE_cation_6840	CE	0.0387544	-0.0285938	0.586022	0.683601	0.7771	0.871314	0.00749685	0.00461827	No
CE_cation_5728	CE	-0.227642	-0.0203382	0.0485625	0.829279	0.178527	0.947548	0.0342425	-0.0172592	No
naringenin	GC	3.78673	-0.732556	0.363512	0.857324	0.59135	0.948752	0.130796	-0.0974586	Yes
CE_cation_3450	CE	0.0252988	0.0780576	0.744791	0.292561	0.888416	0.604961	0.0909405	-0.0635195	No
CE_cation_9765	CE	0.122825	0.417326	0.749374	0.297665	0.892331	0.608436	-0.0284456	0.0360057	No
GC01_47	GC01	-0.265607	-0.325917	0.0186507	0.0484496	0.102457	0.225822	0.198084	-0.151637	No
CE_cation_3883	CE	-0.250762	-0.17977	0.0650244	0.191177	0.216919	0.481673	-0.0441885	0.0514011	No
CE_cation_10390	CE	-0.446248	0.223526	0.0156177	0.1556	0.0916653	0.429772	-0.17892	0.163896	No
5,6-dihydrouracil	GC	0.370129	0.0283039	0.462318	0.960028	0.688909	0.980852	-0.0529327	0.0607651	Yes
maltotetraose	LC	0.124396	0.207279	0.639915	0.45024	0.819123	0.732437	-0.00264744	0.0191771	Yes
GC_246	GC	-2.59784	1.73185	0.237216	0.453764	0.452947	0.735852	-0.0931568	0.0950721	No
CE_cation_9898	CE	0.00296488	0.461629	0.981675	0.000169084	0.99319	0.00727767	-0.225736	0.207496	No
LC_neg_218	LC	0.126092	0.229667	0.521198	0.150463	0.731519	0.424492	-0.0386986	0.0525263	No
M000000_A237001-101_MST_2373.4_EITTMS_.2	GC01	0.41047	0.268457	0.543139	0.742234	0.752095	0.910353	-0.0519046	0.0660858	No
PR_MST_1365.2	GC	0.696338	2.44222	0.197744	0.000757717	0.409359	0.0190908	-0.033859	0.0521249	No
CE_cation_7644	CE	-0.276833	0.150153	0.0885409	0.311851	0.258152	0.610356	-0.164743	0.16406	No
CE_cation_8849	CE	0.0111783	0.0276818	0.944784	0.891184	0.978051	0.956774	-0.0136354	0.0393242	No
GC01_122	GC01	0.596907	0.312636	0.0301779	0.2538	0.137929	0.566024	-0.0198555	0.0476449	No
CE_cation_9151	CE	-0.235852	0.140849	0.0481423	0.243365	0.178247	0.555713	-0.124196	0.135523	No
dehydrotomatine	LC	0.737134	-0.729837	0.00912149	0.0648737	0.0646977	0.262802	0.221283	-0.150977	Yes
CE_cation_8862	CE	-0.184357	-0.0541853	0.373653	0.769689	0.604044	0.921742	0.0570182	-0.0140797	No
CE_cation_9875	CE	0.00987393	0.497459	0.943795	0.00024371	0.978051	0.00932416	-0.217611	0.214635	No
LC_neg_144	LC	0.272194	-0.0301402	0.00565553	0.803871	0.0478711	0.937244	0.103895	-0.0524419	No
CE_cation_9188	CE	0.0122819	0.0899026	0.919947	0.539685	0.963798	0.796765	0.0293817	0.0115398	No
CE_cation_9534	CE	0.0286466	-0.0406464	0.726053	0.619084	0.877208	0.833786	-0.00361023	0.0411354	No
CE_cation_9487	CE	0.0155433	-0.062642	0.844699	0.419526	0.926649	0.719233	0.015109	0.0257674	No
GC_119	GC	2.77479	3.37554	0.00723476	0.000727152	0.056157	0.0187787	0.0646269	-0.0153627	No
LC_pos_701	LC	0.397846	0.401412	0.0168126	0.0433587	0.0964858	0.213525	-0.00395102	0.0434404	No
LC_pos_201	LC	0.133609	0.0512948	0.211339	0.686069	0.429552	0.871721	0.0547323	-0.0045555	No
LC_neg_158	LC	0.0887897	0.0537984	0.487601	0.661797	0.703481	0.8615	0.101737	-0.0432831	No
CE_cation_10579	CE	-0.212769	0.175357	0.159063	0.216322	0.355654	0.517719	-0.123806	0.144344	No
uridine	LC	-0.060785	0.0444019	0.560014	0.661767	0.761278	0.8615	-0.136629	0.1556	Yes
GC01_138	GC01	-0.0589433	0.128028	0.913984	0.836558	0.959498	0.947548	0.00548729	0.038254	No
CE_cation_10541	CE	-0.346196	-0.171235	0.0702023	0.446902	0.227234	0.73231	-0.0136489	0.0544883	No
GC01_54	GC01	0.0953225	-0.0406415	0.581425	0.832673	0.773684	0.947548	0.123375	-0.0582313	No
CE_cation_10920	CE	0.0332584	-0.0522125	0.72313	0.562644	0.875725	0.805002	0.0121471	0.0345802	No
LC_pos_13	LC	-0.241156	0.051616	0.426823	0.875062	0.660041	0.952517	-0.0269508	0.0687239	No
CE_cation_2519	CE	0.16947	-0.00860206	0.456502	0.974138	0.685728	0.9827	0.0728399	-0.0100245	No
LC_pos_379	LC	0.0987464	0.168397	0.622811	0.378623	0.807232	0.686958	-0.00722817	0.0577206	No
GC_249	GC	3.60565	-2.75861	0.194421	0.409188	0.406553	0.712801	0.0726566	-0.00765776	No
LC_pos_148	LC	0.151006	0.240583	0.166066	0.046007	0.364991	0.222081	-0.0161819	0.0681086	No
GC01_14	GC01	0.302062	0.0115945	0.0651631	0.95248	0.216919	0.978044	-0.0641553	0.108772	No
LC_neg_1217	LC	0.549312	0.191181	0.0021637	0.290833	0.0259895	0.604961	0.0999452	-0.0264574	No
CE_cation_10489	CE	-0.232878	-0.131006	0.0629775	0.52781	0.213723	0.789246	0.0452285	0.0215437	No
LC_pos_1055	LC	0.135577	0.041905	0.385173	0.836372	0.616874	0.947548	0.0872985	-0.0110765	No
CE_cation_11343	CE	0.00807936	0.0921378	0.933104	0.308076	0.972366	0.610356	0.076469	0.00150351	No
CE_cation_6735	CE	0.12334	0.0699241	0.127061	0.535099	0.308898	0.793053	0.192247	-0.0945	No
GC_85	GC	0.981485	0.605603	0.123604	0.46808	0.304732	0.742745	0.0669158	0.0116727	No
GC01_117	GC01	-0.294814	-0.591389	0.77161	0.610119	0.899631	0.82944	0.0274731	0.0449844	No
3-hydroxykynurenine	LC	0.0385428	0.0466621	0.632883	0.646023	0.815172	0.850792	-0.0294399	0.0931519	Yes
GC_7	GC	1.0632	2.16939	0.0485636	0.00291786	0.178527	0.0426019	-0.0991538	0.151553	No
LC_pos_522	LC	0.182555	0.14661	0.12179	0.280126	0.3017	0.591436	0.0191161	0.0540125	No
CE_cation_12891	CE	0.0594561	-0.0176089	0.651766	0.895446	0.825092	0.957553	0.0434858	0.0372116	No
l-ornithine	CE	0.123583	0.0254999	0.456709	0.8646	0.685728	0.949719	0.233316	-0.119182	Yes
GC01_25	GC01	-0.654109	-0.801476	0.0265784	0.0533043	0.128297	0.236324	0.182318	-0.0753666	No
GC_232	GC	5.80227	5.68826	0.0182054	0.0305318	0.100568	0.170483	-6.74851e-05	0.0766475	No
CE_cation_9438	CE	0.0329698	-0.0568982	0.663	0.427912	0.833187	0.723266	0.0398756	0.0440661	No
CE_cation_5225	CE	-0.0926613	-0.0185421	0.419131	0.887008	0.654021	0.95645	0.00238943	0.0760327	No
LC_pos_427	LC	0.134508	0.0398295	0.500074	0.824057	0.714068	0.947548	0.0811763	0.013493	No
GC_198	GC	0.979691	0.36306	0.0956931	0.610043	0.268251	0.82944	0.0787858	0.0177869	No
1084:butyro-1,4-lactam (1tms)	GC	4.09876	6.59742	0.0994585	0.027119	0.2739	0.155117	0.0165305	0.0708779	Yes
GC01_56	GC01	-0.168664	0.0802707	0.511157	0.828274	0.72442	0.947548	0.218914	-0.0971637	No
GC01_48	GC01	0.0745004	-0.0739746	0.558097	0.62626	0.761278	0.836904	0.343227	-0.197981	No
CE_anion_6758	CE	0.102893	0.145279	0.195803	0.0875154	0.407792	0.315211	0.0469807	0.0489654	No
l-cysteine	GC01	-0.241474	-0.139829	0.0424642	0.264125	0.167426	0.574627	-0.0747396	0.151515	Yes
alpha-tocopherol	GC	0.0270004	3.91073	0.993582	0.34455	0.998101	0.652924	0.0193767	0.0738154	Yes
CE_cation_10486	CE	0.0280622	0.142422	0.809226	0.288646	0.911768	0.603585	-0.0186198	0.106523	No
LC_neg_361	LC	-0.032829	-0.113931	0.781818	0.31082	0.90417	0.610356	0.162391	-0.0430723	No
M000000_A160005-101_MST_1596.8_EIQTMS_.2	GC01	0.0910304	0.066805	0.679537	0.778999	0.843704	0.92495	0.0959123	0.0129465	No
GC01_5	GC01	0.0141109	0.0028715	0.865207	0.975359	0.940799	0.982972	0.0887817	0.0204349	No
GC_139	GC	2.92244	4.68252	0.0102575	0.000168432	0.0693799	0.00727767	-0.0466232	0.133206	No
CE_cation_11919	CE	0.102355	0.135368	0.265628	0.132113	0.483939	0.400215	-0.0658184	0.149497	No
GC_70	GC	0.751463	1.18022	0.261657	0.142473	0.480915	0.413963	0.0186445	0.0794231	No
GC_245	GC	2.32606	1.94081	0.422597	0.541585	0.657444	0.796765	0.0211093	0.0779125	No
GC01_150	GC01	0.307058	-0.0706624	0.653217	0.921034	0.825916	0.970917	-0.0354631	0.12536	No
LC_pos_346	LC	0.451476	-0.051399	0.117846	0.88184	0.297642	0.953864	0.178998	-0.0522599	No
CE_cation_1459	CE	-0.0859765	0.187975	0.412254	0.112524	0.645908	0.366678	-0.0494885	0.138252	No
naringenin-7-o-glucoside	LC	0.27928	-0.189831	0.294221	0.497308	0.514086	0.765602	0.15041	-0.0263318	Yes
GC_80	GC	0.572941	-0.303619	0.52273	0.78549	0.732672	0.927327	0.00472559	0.0952348	No
GC01_28	GC01	0.664828	0.240004	0.0572696	0.553786	0.200541	0.800122	-0.0338127	0.129529	No
GC01_37	GC01	-0.0393526	-0.209894	0.751528	0.134597	0.892331	0.404307	0.131112	-0.00748269	No
LC_neg_535	LC	-0.103995	-0.0048454	0.113872	0.949621	0.294075	0.976099	-0.0928049	0.178722	No
GC_31	GC	1.32096	0.960635	0.0180903	0.162357	0.100469	0.437898	0.0292635	0.0784026	No
GC_79	GC	0.608119	-0.103306	0.262598	0.880802	0.480964	0.953864	0.00354475	0.104153	No
GC_182	GC	0.905877	0.692569	0.236181	0.383083	0.452644	0.689416	0.0913922	0.0325481	No
CE_cation_3196	CE	-0.06592	0.287977	0.498771	0.00530437	0.714068	0.0652311	-0.066017	0.164091	No
LC_pos_759	LC	0.529812	0.486894	0.0513053	0.110664	0.184663	0.364063	-0.00426131	0.116094	No
d-fructose-6-phosphate	GC	0.916814	1.20676	0.0926729	0.0351044	0.264736	0.188869	-0.0588982	0.162604	Yes
LC_neg_1028	LC	0.427196	0.35077	0.00538503	0.0485311	0.0467457	0.225822	0.121034	0.0171601	No
GC01_163	GC01	0.209589	0.86546	0.600889	0.0699823	0.792732	0.273832	-0.0382042	0.149715	No
LC_pos_425	LC	0.256911	0.145422	0.00745103	0.107435	0.056157	0.356272	0.152015	-0.0082999	No
CE_cation_6835	CE	-0.204727	-0.16761	0.124851	0.204916	0.307073	0.502147	0.0393286	0.0854505	No
CE_cation_11336	CE	0.00224183	0.102426	0.982613	0.270452	0.99319	0.580825	0.0856674	0.0472851	No
2'-deoxyuridine	CE	-0.0870678	-0.0450384	0.308233	0.612806	0.529791	0.82944	-0.011032	0.128637	Yes
LC_pos_132	LC	0.137846	0.130555	0.2246	0.213971	0.436933	0.515225	0.0315629	0.0932534	No
stearic acid	GC01	0.0622938	0.412655	0.818746	0.256744	0.915291	0.566703	0.145132	-0.00085898	Yes
GC_191	GC	2.64275	3.55515	0.0125682	0.00573248	0.0796499	0.0657962	0.0559743	0.0735081	No
trans-aconitic acid	CE	-0.219679	-0.515766	0.131545	0.00561234	0.31675	0.0657962	0.164671	-0.0159152	Yes
GC01_4	GC01	-0.279802	-1.9259	0.81467	0.198784	0.912748	0.493616	0.28193	-0.11029	No
M000000_A185003-101_MST_1848.6_EITTMS_	GC01	-0.129161	-0.199438	0.607468	0.51594	0.799049	0.781475	0.161869	-0.00827138	No
CE_cation_11569	CE	0.0366155	-0.0486388	0.699553	0.597768	0.85824	0.829433	0.0500676	0.0890989	No
GC_255	GC	0.880946	1.10145	0.704264	0.688802	0.860644	0.873046	0.00276415	0.128977	No
LC_pos_419	LC	0.164698	-0.0349012	0.277046	0.869124	0.497653	0.949719	0.0679154	0.0766003	No
GC_11	GC	0.979051	1.81942	0.384619	0.0602658	0.616874	0.25328	0.03693	0.103011	No
guanosine	GC	1.41718	2.73473	0.456236	0.124092	0.685728	0.388949	-0.066567	0.190952	Yes
LC_pos_321	LC	0.487471	0.616109	0.00526435	0.00052314	0.0464793	0.0147152	0.0383816	0.104126	No
LC_pos_1008	LC	0.111038	0.00881767	0.413102	0.944766	0.645908	0.975458	0.134809	0.0254327	No
GC_19	GC	0.303772	1.89998	0.79641	0.131773	0.908024	0.400215	0.0526429	0.0939381	No
LC_pos_26	LC	-0.219688	-0.421902	0.184804	0.0135282	0.391997	0.102005	0.0600891	0.0895722	No
GC_257	GC	-0.569279	-6.16862	0.79064	0.0185027	0.905454	0.119912	0.163488	0.00443073	No
GC_5	GC	0.960151	0.28243	0.0811584	0.671867	0.250017	0.866465	0.148418	0.0190226	No
CE_cation_1472	CE	-0.0752391	0.21409	0.451175	0.0598969	0.68138	0.25328	-0.0287187	0.167154	No
GC_22	GC	0.0368728	1.43164	0.968498	0.137222	0.987619	0.408501	0.0601455	0.0941627	No
l-citramalic acid.1	LC	0.0935967	-0.0693513	0.635387	0.762107	0.816165	0.917548	0.122461	0.0424328	Yes
GC01_31	GC01	1.19856	1.18136	0.185846	0.225635	0.393399	0.52973	-0.0610148	0.195057	No
CE_cation_2974	CE	-0.0794097	-0.0399981	0.324072	0.662179	0.544763	0.8615	-0.0124762	0.156503	No
LC_neg_1228	LC	0.427864	-0.117549	0.0153343	0.502063	0.0911898	0.769482	0.184748	-0.0071438	No
CE_cation_9128	CE	0.119461	0.394494	0.548598	0.0398737	0.755603	0.201909	0.0551618	0.101375	No
beta-alanine	GC	-0.120932	1.36725	0.91232	0.204198	0.958833	0.502147	0.0924918	0.0704943	Yes
GC01_151	GC01	0.251168	0.586402	0.727624	0.503876	0.878079	0.771117	0.0599707	0.0987923	No
n-acetylneuraminic acid	LC	0.417158	1.05762	0.0725314	0.000453189	0.232461	0.0141552	-0.0523049	0.194135	Yes
LC_pos_430	LC	0.17193	0.159791	0.0532531	0.0804272	0.189039	0.302114	0.0980378	0.0700263	No
GC01_20	GC01	0.550513	0.59448	0.200645	0.220017	0.413299	0.522011	-0.0181909	0.16689	No
GC01_21	GC01	0.283663	-0.045512	0.098452	0.821091	0.272657	0.947548	0.0216626	0.133801	No
GC01_144	GC01	2.15597	2.37838	0.0187458	0.0291614	0.102457	0.16461	0.0945377	0.0744047	No
GC01_142	GC01	0.680086	0.305563	0.404174	0.755637	0.638397	0.914988	0.110423	0.0626858	No
CE_cation_3411	CE	0.0302767	0.2671	0.75652	0.0178179	0.893126	0.118007	-0.00215168	0.156275	No
CE_anion_9310	CE	0.147748	0.584802	0.267918	2.29428e-05	0.486396	0.00171324	-0.05904	0.204846	No
CE_cation_1626	CE	0.0515701	0.425264	0.850504	0.154937	0.930689	0.429772	-0.0526979	0.200148	No
LC_pos_1242	LC	0.647712	-0.212637	0.00235751	0.422779	0.027363	0.720678	0.26044	-0.0600497	No
agmatine	CE	0.376816	0.239521	0.324854	0.527214	0.544763	0.789246	0.141469	0.0406853	Yes
LC_neg_1505	LC	0.00284872	0.0746431	0.982033	0.622524	0.99319	0.834069	0.0621003	0.107813	No
pyridoxine	LC	-0.0236675	0.164582	0.908587	0.528927	0.95804	0.789569	-0.000876028	0.160543	Yes
M000000_A252002-101_MST_2515.5_EITTMS_.2	GC01	0.588793	0.0708449	0.43175	0.933114	0.664677	0.973582	0.0789166	0.0948478	No
LC_pos_1092	LC	0.399406	0.239276	0.0303096	0.298623	0.137929	0.608436	0.199299	-0.00413585	No
GC_4	GC	1.06459	1.24914	0.305399	0.262259	0.526419	0.574627	0.0851912	0.0911347	No
CE_anion_10240	CE	0.153871	0.113093	0.691913	0.770052	0.853938	0.921742	0.122503	0.0607452	No
GC01_169	GC01	0.578705	-0.363854	0.520488	0.714494	0.731519	0.892597	0.134876	0.0510585	No
CE_cation_12795	CE	0.100306	0.22415	0.244529	0.012207	0.462634	0.0962579	-0.0431823	0.201282	No
CE_cation_12796	CE	0.0778717	0.224203	0.36832	0.0114602	0.59823	0.0932159	-0.055906	0.214193	No
GC_225	GC	3.94087	3.98057	0.223908	0.292507	0.43641	0.604961	0.15896	0.0360239	No
glycero-3-phosphate	GC	0.690931	2.57242	0.326782	0.00213299	0.546223	0.0349743	-0.0450619	0.207066	Yes
GC01_162	GC01	-0.118532	-0.589869	0.872255	0.449453	0.941525	0.73231	0.160316	0.0375183	No
d-fructose	GC	-0.432492	0.217908	0.583176	0.788692	0.77432	0.929714	0.0675288	0.115034	Yes
LC_neg_415	LC	0.437731	0.600259	0.0294706	0.0151169	0.137131	0.107738	0.0757058	0.108424	No
CE_cation_3307	CE	0.000649464	0.275969	0.995203	0.0231359	0.998101	0.139763	0.00859733	0.164562	No
GC_50	GC	0.679406	0.127352	0.622349	0.94524	0.807232	0.975458	0.143816	0.0529637	No
LC_pos_353	LC	0.117749	0.0693025	0.160985	0.457915	0.359174	0.738119	0.109829	0.0814448	No
GC_176	GC	2.64695	2.36341	0.136481	0.291396	0.325601	0.604961	0.0488258	0.1323	No
LC_pos_138	LC	0.136138	0.149591	0.188929	0.122513	0.399108	0.388208	0.0399327	0.142519	No
LC_pos_171	LC	0.281944	0.159483	0.113308	0.501955	0.293351	0.769482	0.0917081	0.100365	No
CE_anion_3991	CE	0.180097	0.133637	0.1771	0.359586	0.380342	0.666881	0.146414	0.0556826	No
uridine-5'-monophosphate	CE	0.524378	0.291937	0.00408324	0.114764	0.0394204	0.371633	0.0853104	0.106716	Yes
LC_neg_1233	LC	0.785537	0.00695733	8.45999e-06	0.971671	0.000437103	0.982483	0.279621	-0.0541223	No
LC_pos_1119	LC	0.713783	0.566641	0.000305837	0.00952376	0.00607557	0.0833289	0.217626	-0.000157937	No
LC_pos_423	LC	0.391845	0.21975	0.00211981	0.127618	0.025762	0.394034	0.176749	0.0344499	No
PR_MST_1228.8	GC	0.560587	0.526888	0.216714	0.357964	0.430511	0.666264	0.168439	0.0417297	No
M000000_A159001-111_IS (QUAN)_1594.8_EITTMS_.1	GC01	0.4154	0.207229	0.212821	0.603056	0.429555	0.82944	0.0158342	0.168711	No
GC_124	GC	2.76898	3.73748	0.0434169	0.00684807	0.168275	0.0734773	0.104693	0.0963784	No
LC_pos_923	LC	0.5757	-0.00876558	0.000439572	0.960832	0.00756797	0.980852	0.227931	-0.00303827	No
LC_pos_106	LC	0.153438	0.234692	0.0631032	0.00925267	0.213723	0.0833289	0.0210184	0.1695	No
LC_pos_123	LC	0.10971	0.102431	0.29829	0.341675	0.517871	0.650001	0.11569	0.0908344	No
LC_neg_761	LC	0.586532	0.0850949	0.000354248	0.585499	0.00677663	0.821766	0.297173	-0.0562638	No
isomaltose	GC	8.20306	5.69192	0.0687557	0.124091	0.224408	0.388949	-0.0725152	0.251134	Yes
LC_neg_259	LC	0.544435	0.544117	0.00746315	0.0100916	0.056157	0.0854475	0.0442193	0.155136	No
LC_pos_37	LC	0.0187156	0.0272183	0.828035	0.728989	0.918833	0.904358	0.0851807	0.121383	No
LC_neg_1296	LC	0.20304	0.23566	0.122644	0.134639	0.303089	0.404307	-0.11253	0.285782	No
GC01_13	GC01	-0.253592	-0.219622	0.246341	0.358731	0.464362	0.66649	0.196935	0.0296132	No
fumaric acid	GC	0.214719	0.115558	0.848771	0.921396	0.929778	0.970917	0.156435	0.0647018	Yes
GC_244	GC	2.3185	4.40776	0.301631	0.0930344	0.522794	0.3277	0.0623691	0.143178	No
CE_cation_10853	CE	0.114064	0.0990736	0.57369	0.643622	0.769638	0.850207	0.0958489	0.115686	No
GC01_153	GC01	1.11358	1.33819	0.106564	0.0747602	0.281536	0.289241	0.044789	0.161708	No
CE_cation_10207	CE	-0.179662	-0.163366	0.0403981	0.0854645	0.163652	0.311961	0.0693717	0.141964	No
LC_neg_288	LC	0.275495	-0.160799	0.088602	0.333432	0.258152	0.637843	0.237167	0.00820542	No
GC01_170	GC01	0.749696	1.49536	0.376342	0.109099	0.606492	0.360061	-0.0140348	0.218185	No
GC_226	GC	0.978408	1.07402	0.472294	0.511334	0.692028	0.779067	0.0093228	0.199464	No
M000000_A159003-101_MST_1585.2_EITTMS_	GC	5.37238	5.21475	0.000528922	0.00514512	0.00853713	0.0640351	0.156472	0.0774127	No
GC_15	GC	2.28464	1.79495	0.00898732	0.0762362	0.0644715	0.292758	0.0893528	0.133194	No
CE_cation_3002	CE	0.145932	0.213446	0.0626877	0.0103605	0.213718	0.087011	-0.000631207	0.208443	No
M000000_A159001-111_IS (QUAN)_1594.8_EITTMS_	GC	1.8429	1.18323	0.0177129	0.1658	0.0994423	0.442438	0.0874882	0.135842	No
zeatin-9-glucoside.1	LC	0.150426	0.14292	0.100123	0.124253	0.2739	0.388949	0.0821266	0.140866	Yes
GC_47	GC	3.44565	3.50388	0.120989	0.256072	0.300437	0.566703	0.17234	0.0659188	No
GC_152	GC	2.36345	1.09639	0.0439234	0.379726	0.168275	0.686958	0.21053	0.0376602	No
LC_neg_1299	LC	0.765284	1.02141	0.0239936	0.00481877	0.119713	0.0614541	-0.0403172	0.246148	No
glutathione disulfide	LC	0.445406	0.599606	0.000380091	1.16773e-05	0.0071388	0.00109661	0.0798755	0.1502	Yes
CE_cation_9404	CE	-0.183284	-0.125233	0.0238121	0.1405	0.119407	0.41232	0.0268993	0.195917	No
LC_pos_1301	LC	0.598159	0.684724	0.0466913	0.0171746	0.174754	0.115956	0.0202239	0.202971	No
CE_cation_2252	CE	-0.0322399	0.239966	0.725877	0.0203355	0.877208	0.125788	-0.00684598	0.225937	No
GC01_24	GC01	0.14902	-0.151459	0.551283	0.635443	0.757281	0.842635	0.278774	-0.0104183	No
LC_neg_455	LC	-0.183787	0.0535365	0.0830648	0.629262	0.25237	0.837339	0.0523548	0.178128	No
linoleic acid	GC	-1.44265	-0.890934	0.0856803	0.317572	0.256751	0.615482	-0.0185444	0.237227	Yes
GC01_9	GC01	0.0274473	0.133217	0.808192	0.314386	0.911768	0.612097	0.0177236	0.207506	No
GC_30	GC	0.952571	1.21502	0.0422634	0.0431695	0.167426	0.213525	0.0811343	0.156393	No
GC_46	GC	1.59713	1.21718	0.0121137	0.085433	0.0778752	0.311961	0.0507113	0.182096	No
l-homocystine	LC	0.196772	0.393419	0.104857	0.0167839	0.279169	0.114064	0.0655836	0.170032	Yes
GC01_7	GC01	0.0939072	-0.0410016	0.814167	0.92603	0.912748	0.972143	0.029477	0.200943	No
GC01_26	GC01	0.426849	0.931411	0.142588	0.00765935	0.330995	0.0768166	-0.109736	0.317288	No
GC01_91	GC01	0.95019	0.505113	0.0293044	0.379541	0.137131	0.686958	0.0897926	0.15289	No
GC01_19	GC01	1.36354	0.551856	0.0102188	0.464654	0.0693799	0.741408	0.28004	-0.00369711	No
1474:escleoside b+fa	LC	0.564854	0.703108	0.0512604	0.0384303	0.184663	0.198493	-0.0151018	0.241813	Yes
GC_36	GC	0.704975	2.42625	0.468219	0.014428	0.689972	0.105703	0.203741	0.0628085	No
CE_cation_3091	CE	0.00094541	0.381994	0.992445	0.000428133	0.998101	0.0138207	0.00340957	0.229563	No
GC01_87	GC01	0.0342931	0.214483	0.822255	0.228186	0.915291	0.533295	0.0676276	0.176335	No
CE_cation_3782	CE	0.0185479	0.281554	0.839233	0.00965224	0.92423	0.0833289	0.0189628	0.2176	No
CE_cation_9564	CE	-0.0417965	0.291024	0.84224	0.145956	0.926554	0.417357	0.0269575	0.211658	No
M000000_A203003-101_MST_2022_EITTMS_	GC01	0.0205263	-0.0494215	0.879251	0.752634	0.946111	0.912524	0.0949204	0.156253	No
GC_68	GC	1.12382	0.692858	0.00464431	0.139198	0.0424564	0.410832	0.231541	0.0438141	No
LC_neg_165	LC	0.185263	0.156057	0.0105875	0.0557456	0.0705609	0.241955	0.069423	0.178723	No
GC_263	GC	0.511321	-0.264626	0.828106	0.935249	0.918833	0.973582	0.173554	0.0929976	No
CE_cation_3066	CE	0.10329	0.0906967	0.466358	0.547868	0.689972	0.799881	0.190733	0.0801245	No
LC_neg_321	LC	0.0545483	0.0422362	0.433694	0.613064	0.665371	0.82944	0.0668353	0.18355	No
CE_cation_7551	CE	0.0167794	0.337719	0.934714	0.16452	0.972366	0.441427	-0.013113	0.250015	No
LC_pos_1304	LC	0.48973	0.738165	0.13745	0.0208401	0.326164	0.127997	0.0167068	0.2257	No
LC_neg_280	LC	0.324226	0.148531	0.112668	0.485427	0.292427	0.756214	0.293399	-0.00415321	No
GC01_65	GC01	0.294025	0.395819	0.461924	0.343596	0.688909	0.652453	0.0715009	0.180783	No
GC_230	GC	1.96378	4.48605	0.248982	0.0766587	0.466784	0.29329	0.232386	0.0482482	No
LC_neg_881	LC	-0.0949137	-0.00764708	0.517598	0.964267	0.729659	0.980852	-0.0204656	0.259476	No
LC_pos_1166	LC	-0.0874239	-0.0998568	0.620306	0.530947	0.806008	0.790255	0.129576	0.136586	No
GC01_125	GC01	1.62811	1.27893	0.00083967	0.00968002	0.0127556	0.0833289	0.16802	0.104923	No
LC_pos_255	LC	0.425883	0.843091	0.00606356	6.37639e-06	0.0505134	0.000823352	0.00193549	0.243226	No
CE_anion_6819	CE	-0.137137	-0.00818576	0.200848	0.949309	0.413299	0.976099	0.113096	0.153861	No
GC01_109	GC01	0.443754	0.140292	0.0217055	0.588715	0.110999	0.824589	0.175285	0.10221	No
LC_pos_615	LC	0.219868	0.164093	0.108914	0.312564	0.285463	0.610356	0.125067	0.144491	No
CE_cation_7592	CE	0.0283258	0.29685	0.873389	0.166182	0.941765	0.442438	-0.00136768	0.253212	No
CE_cation_2943	CE	-0.0266831	0.0132984	0.760608	0.899109	0.894884	0.958933	0.0589651	0.203943	No
CE_cation_10727	CE	-0.0901366	0.0411695	0.40027	0.743793	0.636122	0.910353	0.046435	0.21463	No
LC_neg_643	LC	0.0292666	0.142558	0.831693	0.353093	0.92056	0.659576	0.0121641	0.244024	No
GC_25	GC	1.80206	1.32508	0.00436492	0.0553756	0.0412154	0.241955	0.11447	0.160118	No
CE_cation_6156	CE	0.11498	0.191121	0.545305	0.269318	0.753597	0.580825	0.0282517	0.232452	No
GC01_157	GC01	0.905522	1.23025	0.213194	0.0934825	0.429555	0.3277	0.130418	0.148607	No
CE_cation_8481	CE	0.15804	-0.123308	0.495288	0.610938	0.71258	0.82944	0.293745	0.0137265	No
CE_cation_9982	CE	0.0328825	0.359585	0.810535	0.0147742	0.911768	0.107302	-0.0443744	0.294743	No
LC_neg_56	LC	-0.104516	-0.0402946	0.206155	0.645423	0.4217	0.850792	0.055838	0.212615	No
GC01_46	GC01	-0.103513	-0.0249763	0.166434	0.780392	0.365024	0.92554	0.304343	0.00734517	No
CE_cation_9064	CE	-0.0733022	-0.067807	0.392325	0.439115	0.626386	0.72679	0.0843561	0.192156	No
LC_neg_285	LC	0.172	0.119446	0.140647	0.404001	0.329399	0.706148	0.249424	0.0557153	No
GC_24	GC	1.11156	0.132188	0.0197238	0.800476	0.105568	0.934341	0.190214	0.106512	No
PR_MST_1766.7	GC	0.211015	0.148078	0.611495	0.789312	0.800601	0.929714	0.157424	0.135569	No
LC_neg_213	LC	0.229005	0.184324	0.00431774	0.0633817	0.0412154	0.261893	0.16694	0.127827	No
CE_cation_11782	CE	-0.0273168	-0.053459	0.807507	0.791651	0.911768	0.930347	0.170533	0.12552	No
GC01_165	GC01	-0.29163	0.70686	0.67257	0.390291	0.840363	0.695387	0.0402981	0.234911	No
CE_cation_9863	CE	-0.181846	-0.222181	0.0285413	0.0420687	0.134918	0.210956	0.151287	0.142921	No
trans-4-hydroxy-l-proline	CE	0.00162776	0.6167	0.994164	0.000541314	0.998101	0.0147152	0.0358911	0.238973	Yes
LC_pos_769	LC	0.117227	0.241367	0.214677	0.00847764	0.429555	0.0822152	0.0675963	0.212685	No
cytidine-5'-monophosphate	CE	0.328064	0.0399379	0.0737753	0.830948	0.234521	0.947548	0.211445	0.0932921	Yes
CE_cation_9819	CE	-0.154819	-0.22242	0.0903654	0.0643819	0.261478	0.262802	0.174041	0.124821	No
o-acetyl-l-serine	CE	0.0419917	0.157644	0.831619	0.463347	0.92056	0.741408	0.167223	0.132789	Yes
LC_neg_1506	LC	-0.0256545	-0.0586483	0.891697	0.775629	0.951574	0.923069	0.0761624	0.208594	No
GC01_40	GC01	0.947256	-0.235301	0.0327111	0.700739	0.145649	0.881686	0.145564	0.152077	No
CE_cation_1344	CE	0.0268136	0.0619383	0.780671	0.592277	0.90417	0.825671	0.0705089	0.214599	No
CE_cation_4000	CE	0.0684251	0.335272	0.568527	0.00806908	0.765827	0.0801477	0.0642127	0.222767	No
l-glutathione	CE	-0.18596	-0.247682	0.0520207	0.0517449	0.186588	0.231396	0.170192	0.144432	Yes
GC_37	GC	2.09202	1.94759	0.00914411	0.0264936	0.0646977	0.152893	0.0789546	0.222727	No
isocitric acid	CE	-0.607144	-0.365951	0.0076092	0.180066	0.056549	0.465019	0.0800541	0.222051	Yes
GC_41	GC	1.50444	0.678583	0.0260482	0.356729	0.126328	0.665164	0.196556	0.125857	No
CE_anion_10337	CE	0.0328037	0.0137332	0.741436	0.908011	0.885438	0.962026	0.122539	0.188288	No
GC_253	GC	0.515663	0.272423	0.843383	0.927365	0.926649	0.972557	0.0783235	0.225883	No
GC_82	GC	2.07804	1.52265	0.0155863	0.195171	0.0916653	0.485812	0.209999	0.118335	No
LC_pos_195	LC	0.24127	0.199472	0.0433238	0.09477	0.168275	0.329621	0.197816	0.130217	No
CE_cation_2641	CE	0.0881828	0.347601	0.435422	0.00919514	0.665371	0.0833289	0.0228627	0.277375	No
CE_anion_7819	CE	-0.0959354	0.0817992	0.471235	0.580137	0.692028	0.81646	0.0268172	0.275282	No
GC_261	GC	0.201578	5.60617	0.942841	0.0392542	0.978051	0.200507	0.0972308	0.220279	No
LC_neg_1486	LC	0.702182	0.354558	0.0347188	0.395779	0.151327	0.697678	0.21972	0.120487	No
GC01_43	GC01	0.0907698	0.0343391	0.475568	0.856779	0.694729	0.948752	0.231743	0.111286	No
GC01_27	GC01	0.141558	0.31587	0.601647	0.231808	0.792732	0.540535	0.0793573	0.23839	No
GC_185	GC	8.30476	3.36836	0.00124026	0.236686	0.0170825	0.546625	0.159334	0.171955	No
GC_35	GC	1.47352	2.15376	0.0589672	0.0154517	0.203044	0.109326	0.293736	0.0605428	No
PR_MST_1224.5	GC01	-0.298572	-0.247046	0.219493	0.471011	0.431058	0.743129	0.179206	0.156363	No
succinic acid	CE	0.187601	-0.227232	0.476827	0.46652	0.694729	0.741408	0.270178	0.0811574	Yes
GC_6	GC	1.82875	2.54631	0.0438333	0.00756392	0.168275	0.0767503	0.113676	0.212385	No
GC_23	GC	0.607223	0.673362	0.569599	0.604436	0.76614	0.82944	0.244413	0.105509	No
CE_cation_2627	CE	0.120131	0.387746	0.320453	0.00537746	0.541959	0.065352	0.0249251	0.290264	No
GC01_152	GC01	1.68354	0.126043	0.0755174	0.889222	0.236392	0.956553	0.299442	0.0626256	No
GC_48	GC	1.04283	2.77447	0.239618	0.00294049	0.45669	0.0426019	0.0927862	0.235259	No
CE_cation_9201	CE	0.0470089	-0.114146	0.835939	0.616142	0.921584	0.831826	0.263948	0.0933743	No
LC_neg_157	LC	0.0639699	0.0693244	0.461739	0.420553	0.688909	0.719256	0.145302	0.192947	No
GC_53	GC	1.7422	1.21253	0.00461354	0.160604	0.0424564	0.437742	0.139823	0.199233	No
LC_neg_1191	LC	0.504	0.37559	0.000504484	0.0191073	0.00840536	0.119912	0.0620554	0.264857	No
CE_anion_7709	CE	-0.160752	0.0555772	0.231302	0.713836	0.445775	0.892597	0.0221553	0.302103	No
LC_pos_1292	LC	0.52196	0.654434	0.0355287	0.0190329	0.152922	0.119912	0.0976005	0.239792	No
LC_neg_839	LC	0.0389956	0.103966	0.673592	0.304232	0.840363	0.610356	0.110085	0.229452	No
LC_neg_519	LC	0.65201	0.182917	0.00127567	0.366109	0.017339	0.675341	0.243768	0.119617	No
GC_174	GC	1.10726	1.71041	0.442131	0.252315	0.669881	0.56416	0.107225	0.234767	No
alpha-d-glucose-1-phosphate	CE	0.268344	0.208874	0.00397503	0.0426214	0.0392126	0.212695	0.190932	0.16764	Yes
3-phospho-d-glyceric acid	CE	0.128069	0.115881	0.214407	0.332795	0.429555	0.637836	0.184272	0.173347	Yes
adenosine-5'-monophosphate	GC	6.16773	4.22369	0.00272214	0.0475111	0.0306014	0.225133	0.220399	0.145981	Yes
LC_pos_24	LC	0.278349	0.196755	0.0299329	0.179349	0.137794	0.465019	0.136948	0.216825	No
LC_neg_695	LC	0.0503633	0.268985	0.619819	0.0241326	0.806008	0.144936	0.157408	0.206363	No
CE_cation_5823	CE	-0.0557673	0.203059	0.615421	0.0973939	0.803704	0.33536	0.00915079	0.334395	No
M000000_A115001-101_MST_1150_EIGTMS_.2	GC01	1.18447	0.262417	0.119663	0.772526	0.299301	0.922565	0.276758	0.114929	No
LC_neg_122	LC	0.210805	0.074872	0.0209974	0.557296	0.109131	0.80297	0.177346	0.197947	No
LC_pos_112	LC	0.223188	0.0587735	0.0380531	0.667895	0.158922	0.863498	0.242479	0.145205	No
GC01_10	GC01	-0.0805576	0.0968708	0.665175	0.665314	0.834904	0.863337	0.219783	0.165637	No
benzoic acid	GC	0.33637	0.235513	0.27124	0.465259	0.490702	0.741408	0.200414	0.182887	Yes
CE_cation_11541	CE	-0.270394	0.205038	0.0416744	0.19	0.166215	0.481673	-0.0867386	0.423339	No
CE_cation_10160	CE	-0.154185	-0.112988	0.0626674	0.189187	0.213718	0.481355	0.10241	0.266852	No
CE_cation_10575	CE	0.310059	0.112026	0.0278255	0.369437	0.132459	0.677849	0.228331	0.16293	No
GC_10	GC	8.51107	8.46626	0.0198431	0.0507855	0.10566	0.229437	0.211498	0.177101	No
putrescine	CE	0.0393368	-0.216763	0.91994	0.57729	0.963798	0.815309	0.220218	0.170678	Yes
CE_cation_5849	CE	-0.0273051	0.205979	0.790395	0.0682018	0.905454	0.270569	0.00949329	0.346189	No
CE_cation_5227	CE	0.1406	0.0586828	0.409395	0.736712	0.642713	0.910353	0.176688	0.208505	No
M000000_A209004-101_MST_2087.4_EITTMS_	GC01	0.351178	0.384438	0.274826	0.280824	0.495455	0.591436	0.105537	0.270411	No
GC_45	GC	1.94707	2.44553	0.00667074	0.0012427	0.0528617	0.0255726	0.0941334	0.27995	No
LC_neg_152	LC	0.40931	0.313148	0.00391614	0.0683625	0.0392126	0.270569	0.256066	0.15308	No
LC_neg_254	LC	0.138965	0.330799	0.0737846	0.00122213	0.234521	0.0255726	0.106307	0.278126	No
GC_206	GC	2.31507	1.04557	0.0150438	0.250648	0.0903506	0.561647	0.306028	0.114186	No
LC_neg_642	LC	-0.311422	-0.268286	0.0874838	0.10214	0.257951	0.347073	0.0512276	0.327025	No
UDP_(-P)	CE	0.06439	0.0325047	0.859169	0.869574	0.937193	0.949719	0.27089	0.14616	No
CE_cation_10589	CE	0.302862	0.131658	0.0215939	0.260878	0.110977	0.5746	0.226051	0.184926	No
LC_pos_1323	LC	0.290982	0.0908844	0.553403	0.856767	0.759183	0.948752	0.175346	0.22809	No
CE_cation_10636	CE	-0.0455055	0.250194	0.794921	0.148714	0.908024	0.420882	0.0353117	0.344709	No
LC_pos_1302	LC	1.22606	1.08833	3.46686e-05	0.00157048	0.00115525	0.0284213	0.202357	0.206819	No
CE_anion_8702	CE	0.049301	0.0569211	0.577337	0.532027	0.771526	0.790255	0.197061	0.213152	No
LC_neg_1324	LC	0.0896992	0.0780605	0.0937979	0.173445	0.264736	0.454743	0.117698	0.279425	No
GC01_51	GC01	0.182702	0.331566	0.260477	0.0961556	0.48024	0.333318	0.16669	0.239671	No
LC_pos_985	LC	0.262321	0.0801325	0.149372	0.699591	0.340506	0.881315	0.189302	0.223841	No
GC01_53	GC01	0.45224	0.808114	0.100227	0.00378883	0.2739	0.0528901	0.122486	0.283346	No
LC_pos_796	LC	0.673701	0.502127	7.45595e-06	0.00219362	0.000437103	0.035266	0.176446	0.241344	No
2-oxoglutaric acid	GC	-2.94067	-6.54105	0.574697	0.235365	0.76999	0.545139	0.212596	0.216947	Yes
M000000_A136002-101_MST_1337.3_EIQTMS_.1	GC01	0.798102	0.105674	0.11436	0.849651	0.294572	0.948752	0.213127	0.218831	No
GC_256	GC	1.02294	1.7063	0.73026	0.606722	0.878937	0.82944	0.188229	0.23957	No
LC_pos_713	LC	0.356024	0.548532	0.0858654	0.00565946	0.256751	0.0657962	0.211182	0.222486	No
CE_cation_4475	CE	0.106417	0.306179	0.253503	0.000412388	0.472457	0.0138207	0.0291922	0.377425	No
CE_cation_10182	CE	-0.115902	-0.0636199	0.115678	0.4398	0.295781	0.72679	0.159694	0.269197	No
LC_pos_531	LC	0.276097	0.170653	0.0755081	0.194247	0.236392	0.485812	0.369642	0.0963242	No
myo-inositol	GC	0.654072	0.789503	0.190161	0.125972	0.400891	0.390779	0.205864	0.232766	Yes
CE_cation_4669	CE	0.0913451	0.294246	0.324674	0.00053504	0.544763	0.0147152	0.0230972	0.3863	No
CE_cation_7117	CE	-0.0555033	-0.238312	0.651308	0.143732	0.825092	0.415898	0.305563	0.152445	No
hydroxylamine	GC	0.338064	0.488215	0.337127	0.28784	0.558239	0.603585	0.393967	0.0799229	Yes
CE_anion_8046	CE	0.351642	0.0568877	0.00738712	0.726592	0.056157	0.9043	0.277003	0.182969	No
GC01_15	GC01	-0.0255455	-0.705394	0.964963	0.367976	0.985962	0.677575	0.371593	0.10522	No
GC_17	GC	1.75401	0.863093	0.000338162	0.161513	0.00659097	0.437898	0.242781	0.213314	No
CE_cation_9325	CE	0.016132	0.0834251	0.897184	0.432255	0.953598	0.723637	0.0736182	0.356212	No
Adenosine_0	LC	0.843126	0.331512	0.0064445	0.308404	0.0520092	0.610356	0.348803	0.128941	No
LC_pos_831	LC	0.556066	0.651863	0.00500609	0.00221906	0.0453622	0.035266	0.180003	0.271482	No
M000000_A115001-101_MST_1150_EIGTMS_.1	GC01	0.333645	0.181984	0.101103	0.519389	0.275417	0.785548	0.271419	0.195847	No
GC_3	GC	4.41621	4.32524	0.131054	0.161977	0.316306	0.437898	0.265433	0.201536	No
LC_pos_760	LC	1.04273	0.819708	0.00510847	0.0864442	0.0458874	0.314426	0.257189	0.211444	No
M000000_A115001-101_MST_1150_EIGTMS_	GC01	0.350164	0.193837	0.00649595	0.310099	0.052018	0.610356	0.217519	0.245709	No
CE_cation_8058	CE	0.136426	0.321528	0.361245	0.019146	0.58952	0.119912	0.0528899	0.382981	No
LC_neg_860	LC	0.01872	0.106498	0.777918	0.146257	0.90417	0.417357	0.153301	0.303233	No
LC_neg_217	LC	0.238393	0.271986	0.0448612	0.0489366	0.169749	0.226688	0.15712	0.300722	No
LC_pos_178	LC	0.514076	0.483782	0.00197885	0.0130743	0.0250911	0.101547	0.191804	0.273701	No
GC01_116	GC01	0.549444	0.32824	0.0910726	0.424335	0.262141	0.722139	0.299947	0.18773	No
LC_neg_252	LC	0.345727	0.229421	0.000134876	0.0310948	0.00331731	0.172272	0.300606	0.202023	No
d-quinic acid	GC01	0.0828958	0.408161	0.676716	0.014854	0.84205	0.107302	0.0311734	0.426314	Yes
LC_pos_1238	LC	1.54602	0.769509	2.51711e-05	0.112246	0.000939681	0.366678	0.345541	0.165105	No
LC_neg_1290	LC	0.447305	0.445039	0.0373881	0.0842686	0.158287	0.310891	0.0848923	0.386754	No
CE_cation_10561	CE	-0.0844388	-0.0969664	0.37539	0.362537	0.605903	0.671148	0.168141	0.318172	No
GC_38	GC	0.899468	3.37991	0.581948	0.0336736	0.773684	0.18212	0.209648	0.283677	No
LC_neg_939	LC	0.225067	0.167537	0.10318	0.350187	0.277432	0.656521	0.228506	0.268994	No
LC_neg_1089	LC	-0.157124	-0.170139	0.163917	0.150812	0.362582	0.424492	0.198847	0.293757	No
M000000_A203003-101_MST_2023.2_EITTMS_	GC	0.42084	0.34434	0.32322	0.49493	0.544677	0.764677	0.222046	0.275086	No
LC_neg_685	LC	0.362288	0.530846	0.0496009	0.00914659	0.18091	0.0833289	0.110392	0.368519	No
LC_neg_999	LC	0.123205	0.118213	0.130239	0.206084	0.315074	0.502147	0.214854	0.285693	No
LC_pos_342	LC	0.013073	0.131202	0.906491	0.280664	0.95804	0.591436	0.186408	0.311733	No
CE_cation_5764	CE	-0.0201386	0.00780755	0.845018	0.942958	0.926649	0.975458	0.227992	0.277738	No
CE_cation_9734	CE	0.217649	0.442633	0.0900475	0.0054521	0.261289	0.0654886	0.198055	0.303961	No
Glycero-3-phosphate_(2)	CE	0.192725	0.577335	0.337213	0.00898236	0.558239	0.0833289	0.0840201	0.40513	No
CE_cation_13594	CE	0.315477	0.224262	0.0159483	0.0603164	0.0930767	0.25328	0.257423	0.262446	No
LC_pos_354	LC	0.185581	0.111744	0.0294323	0.24088	0.137131	0.552953	0.336502	0.196735	No
CE_cation_10126	CE	-0.111147	-0.0689302	0.153335	0.425127	0.345841	0.722296	0.181504	0.334655	No
GC_153	GC	-0.0728122	-0.581606	0.924459	0.50094	0.965588	0.769482	0.214912	0.30843	No
CE_anion_10995	CE	0.373554	0.206931	0.0670757	0.432843	0.220666	0.723637	0.363894	0.185251	No
CE_anion_13430	CE	-0.0064663	0.157851	0.976331	0.582141	0.991691	0.818166	0.240583	0.291628	No
cytidine	CE	0.137476	0.353871	0.396383	0.0191156	0.630914	0.119912	0.0722261	0.436015	Yes
CE_cation_11100	CE	0.256578	0.590952	0.312171	0.0496755	0.535668	0.228066	0.192519	0.337264	No
LC_neg_63	LC	0.0754867	0.0672582	0.432897	0.474205	0.665371	0.744458	0.209354	0.325604	No
LC_neg_146	LC	-0.017159	0.604512	0.907318	0.000150713	0.95804	0.00707667	-0.0191779	0.517784	No
LC_pos_402	LC	0.55475	0.56326	0.000248582	0.000465901	0.0051357	0.0141552	0.267758	0.281936	No
LC_pos_1308	LC	0.6499	0.630579	0.0164658	0.021214	0.0950233	0.128906	0.172724	0.361292	No
LC_neg_1314	LC	0.232137	0.156289	0.219432	0.432921	0.431058	0.723637	0.160373	0.371564	No
M000000_A203003-101_MST_2023.2_EITTMS_.1	GC	1.10283	0.97129	0.0412765	0.131569	0.165266	0.400215	0.229088	0.316826	No
LC_neg_1322	LC	0.221542	0.0667464	0.184688	0.738257	0.391997	0.910353	0.277165	0.278983	No
GC_240	GC	4.1785	3.36519	0.1384	0.248223	0.326164	0.559799	0.339284	0.228519	No
d-gluconic acid.1	GC	0.211655	0.219699	0.0653066	0.105411	0.216919	0.353539	0.258413	0.309289	Yes
LC_neg_251	LC	0.370634	0.4625	0.0099126	0.00285855	0.0682648	0.0426019	0.143128	0.408362	No
CE_cation_7106	CE	0.0305701	0.102692	0.791063	0.374364	0.905454	0.684457	0.139732	0.413939	No
LC_neg_98	LC	0.146811	-0.0463891	0.222908	0.743388	0.436105	0.910353	0.24952	0.327956	No
LC_pos_387	LC	0.572321	0.316217	0.000411582	0.0820848	0.00728666	0.306114	0.411631	0.202246	No
LC_pos_1039	LC	0.503527	0.610798	0.0269179	0.0195423	0.129331	0.121609	0.333257	0.269128	No
GC_39	GC	0.947777	1.29193	0.0028609	0.000527968	0.0306014	0.0147152	0.218833	0.365183	No
LC_pos_1316	LC	0.694394	0.538939	0.00282667	0.0966164	0.0306014	0.333795	0.378842	0.238015	No
LC_neg_248	LC	0.0746652	0.265887	0.632013	0.0599569	0.815067	0.25328	0.164336	0.422668	No
LC_pos_1291	LC	0.958395	0.763523	1.47072e-06	0.00143554	0.000108518	0.0266914	0.314413	0.302414	No
CE_cation_9341	CE	-0.0520531	0.0971042	0.6381	0.389892	0.817813	0.695387	0.282427	0.330144	No
CE_cation_9556	CE	0.286753	-0.10492	0.127088	0.597483	0.308898	0.829433	0.313165	0.307113	No
LC_neg_574	LC	0.279877	0.54426	0.0757934	0.00694267	0.236539	0.0734773	0.305797	0.323479	No
CE_cation_11746	CE	-0.156786	-0.177046	0.175274	0.142663	0.37898	0.413963	0.218545	0.401901	No
CE_cation_2590	CE	0.282747	0.840419	0.481362	0.00570367	0.699363	0.0657962	0.154319	0.465409	No
l-proline	CE	0.254054	0.83894	0.517754	0.00908647	0.729659	0.0833289	0.167646	0.459743	Yes
LC_neg_1232	LC	0.218666	-0.00464454	0.231806	0.978309	0.445914	0.984668	0.28459	0.371079	No
CE_cation_6990	CE	-0.049947	0.15497	0.696931	0.217547	0.857059	0.518998	0.142623	0.493759	No
CE_cation_11980	CE	0.31595	0.0141781	0.0852386	0.94208	0.256751	0.975458	0.316385	0.351608	No
LC_neg_243	LC	0.245137	0.0535055	0.0688647	0.677878	0.224408	0.870804	0.385788	0.299326	No
LC_pos_350	LC	0.861016	0.820354	1.3837e-08	1.66333e-06	2.85872e-06	0.000343644	0.374347	0.312775	No
CE_cation_11993	CE	0.339951	0.0412942	0.0639182	0.835061	0.215073	0.947548	0.320074	0.361549	No
LC_pos_1317	LC	0.802769	0.642522	5.74409e-05	0.0028055	0.00156149	0.0426019	0.332984	0.350886	No
pyridoxamine	CE	0.00766136	0.320339	0.952291	0.00980425	0.978823	0.0837008	0.0782188	0.562988	Yes
LC_neg_884	LC	-0.0742625	0.092432	0.591376	0.553811	0.783194	0.800122	0.208891	0.467805	No
LC_pos_28	LC	0.443204	0.802811	0.0681984	9.96685e-05	0.223647	0.00514788	0.177863	0.495418	No
GC_20	GC	3.50621	3.63937	4.31053e-05	1.38025e-05	0.00130964	0.00118816	0.255451	0.431258	No
LC_pos_107	LC	0.583634	0.521975	0.000234368	0.00077933	0.00494086	0.0191678	0.34082	0.36457	No
CE_cation_6285	CE	0.0363095	0.122479	0.757987	0.24824	0.89364	0.559799	0.204572	0.483186	No
LC_pos_1251	LC	0.73294	0.319437	5.07783e-05	0.137868	0.00141768	0.409247	0.412019	0.314303	No
CE_cation_9454	CE	0.576236	0.646102	0.000393257	0.000337425	0.00715262	0.0124486	0.313232	0.398041	No
LC_pos_328	LC	0.681879	0.146512	2.62434e-05	0.45802	0.000939681	0.738119	0.498367	0.244661	No
GC_181	GC	3.65841	2.86901	0.000184391	0.00965569	0.0042328	0.0833289	0.37309	0.349332	No
LC_neg_1292	LC	0.40173	0.400279	0.00206303	0.00939062	0.0253703	0.0833289	0.244762	0.463232	No
LC_pos_738	LC	0.534632	0.647346	0.0044692	0.0019939	0.0415918	0.0337656	0.441058	0.302197	No
CE_cation_13194	CE	-0.133726	-0.118523	0.191979	0.268033	0.403078	0.580458	0.265557	0.450111	No
CE_cation_9874	CE	0.0648067	0.271896	0.487042	0.000894785	0.703481	0.0210071	0.168392	0.53518	No
LC_neg_1321	LC	0.463152	0.356047	0.00263912	0.0576388	0.0302912	0.247058	0.25022	0.470821	No
GC_42	GC	2.89961	2.55154	0.00317926	0.0129598	0.033512	0.10142	0.366655	0.383173	No
LC_neg_258	LC	0.344208	0.44988	0.0178706	0.00296935	0.0997858	0.0426019	0.291902	0.447792	No
d-trehalose	LC	0.159307	0.341679	0.151762	0.0366902	0.343525	0.192391	0.401768	0.359052	Yes
GC_33	GC	0.498952	0.519265	0.0536071	0.102137	0.189644	0.347073	0.410072	0.353561	No
LC_neg_1304	LC	0.245392	0.0883033	0.141581	0.57979	0.329399	0.81646	0.315815	0.432477	No
LC_neg_249	LC	0.246173	0.345871	0.0371678	0.00693657	0.158287	0.0734773	0.393999	0.368238	No
GC_65	GC	4.62069	2.39189	1.49312e-07	0.0120305	1.92799e-05	0.0962579	0.460231	0.325444	No
LC_pos_659	LC	0.491022	0.429028	0.000779112	0.00687931	0.0121943	0.0734773	0.482363	0.318101	No
LC_neg_1171	LC	0.631115	0.281594	2.50592e-05	0.098775	0.000939681	0.338985	0.425489	0.370087	No
CE_anion_14433	CE	0.333408	0.454554	0.214986	0.190607	0.429555	0.481673	0.398028	0.399089	No
d-melezitose	LC	0.588143	1.11482	0.00359795	2.59475e-06	0.0371668	0.000382912	0.259604	0.519647	Yes
LC_neg_1524	LC	0.576785	0.254362	0.00886702	0.250424	0.0640534	0.561647	0.390463	0.417033	No
CE_cation_13080	CE	0.273513	-0.0113939	0.211657	0.961451	0.429552	0.980852	0.381104	0.425464	No
CE_cation_9562	CE	0.220691	0.196782	0.058033	0.102838	0.202527	0.348301	0.327955	0.472785	No
CE_cation_10657	CE	0.160125	0.0108228	0.336328	0.941325	0.558239	0.975458	0.426757	0.401347	No
LC_pos_1233	LC	0.697155	0.83104	0.000528501	0.000176329	0.00853713	0.0072859	0.393511	0.432684	No
CE_cation_9585	CE	0.219796	0.200943	0.0562105	0.0919346	0.198176	0.326352	0.33093	0.485774	No
CE_cation_10530	CE	0.0435447	0.0183259	0.550177	0.824116	0.756769	0.947548	0.376221	0.449964	No
LC_neg_1266	LC	0.533828	0.689165	0.000416179	2.38743e-06	0.00728666	0.000382912	0.204556	0.602536	No
spermidine	CE	0.43504	0.142297	0.000217504	0.275923	0.00468086	0.59012	0.469121	0.389081	Yes
GC_2	GC	2.26701	1.85487	0.00119627	0.0191534	0.0166993	0.119912	0.467903	0.393268	No
LC_neg_1370	LC	0.554175	0.73725	0.000979253	0.000222335	0.014451	0.00883355	0.342039	0.499425	No
LC_pos_1315	LC	0.814545	0.609933	1.40347e-05	0.00501528	0.000690372	0.0631803	0.452861	0.410668	No
LC_pos_438	LC	0.229697	0.230376	0.0771777	0.115322	0.239413	0.372272	0.379706	0.475399	No
GC01_8	GC01	1.50938	0.487406	0.00438886	0.438601	0.0412154	0.72679	0.444816	0.423557	No
M000000_A159001-101_MST_1594.9_EITTMS_	GC	11.5341	18.1941	0.0399498	7.89342e-05	0.163115	0.00429153	0.230094	0.603489	No
CE_anion_8261	CE	0.158701	-0.0334585	0.262106	0.833624	0.480915	0.947548	0.429616	0.439769	No
CE_cation_13020	CE	0.0956745	-0.0305679	0.619261	0.857114	0.806008	0.948752	0.331272	0.542964	No
LC_neg_277	LC	0.155719	0.13085	0.242394	0.300732	0.460388	0.610326	0.391086	0.493956	No
chlorogenic acid	LC	0.557349	0.364317	0.0107599	0.0666225	0.0708571	0.267786	0.435681	0.457007	Yes
GC_222	GC	3.87621	2.65005	0.101659	0.394466	0.275625	0.69679	0.373809	0.521606	No
LC_pos_1236	LC	0.683711	0.69036	0.00149436	0.00131059	0.0197907	0.0258348	0.457507	0.463439	No
M000000_A218002-101_MST_2182.9_EITTMS_	GC	0.993516	-0.277111	0.434911	0.85091	0.665371	0.948752	0.459465	0.462377	No
tryptamine	CE	0.637373	0.502341	0.000803671	0.0133591	0.0123909	0.102005	0.437444	0.480875	Yes
LC_neg_1353	LC	0.687377	0.379105	8.2835e-06	0.0274643	0.000437103	0.155883	0.417272	0.500022	No
LC_neg_1356	LC	0.575878	0.407607	2.39365e-05	0.0131734	0.000939681	0.101553	0.429766	0.512249	No
LC_neg_317	LC	0.400853	0.280236	0.00942908	0.152372	0.0662601	0.427718	0.520588	0.451647	No
LC_pos_357	LC	0.821114	0.484167	8.46279e-06	0.00924594	0.000437103	0.0833289	0.536871	0.442901	No
CE_cation_13083	CE	0.447045	0.191362	0.0104279	0.31985	0.0699484	0.618736	0.482409	0.497756	No
CE_cation_13129	CE	0.249183	-0.00988832	0.138612	0.954468	0.326164	0.979112	0.455301	0.544017	No
LC_neg_1358	LC	0.543036	0.380602	2.8163e-05	0.0121921	0.000969744	0.0962579	0.45774	0.549322	No
LC_neg_1389	LC	0.501655	0.708992	0.00532742	7.24881e-05	0.0466375	0.00416001	0.412022	0.587582	No
LC_neg_916	LC	0.27745	0.578976	0.154322	0.00455152	0.346555	0.0587715	0.482913	0.537626	No
GC_52	GC	3.57504	4.01453	1.71546e-05	8.07285e-07	0.000738364	0.000277975	0.444926	0.570909	No
LC_pos_1306	LC	0.913442	0.545757	2.64162e-06	0.0139612	0.00018192	0.104402	0.625696	0.443847	No
LC_pos_987	LC	0.478181	0.699502	0.00113866	4.01554e-05	0.0163366	0.00276537	0.460988	0.581152	No
CE_anion_10772	CE	0.27574	0.130003	0.0136987	0.263182	0.0852453	0.574627	0.501115	0.569884	No
LC_pos_1339	LC	0.768857	0.517482	0.000274773	0.0164362	0.0055655	0.112441	0.51548	0.563592	No
histamine	CE	1.84174	0.851627	5.77588e-09	0.00276244	1.96138e-06	0.042591	0.597052	0.500114	Yes
CE_cation_10138	CE	0.429557	0.0906922	0.0175556	0.621659	0.099098	0.834069	0.515856	0.585211	No
LC_pos_1047	LC	0.655523	0.429416	1.11731e-07	0.00159578	1.64883e-05	0.0284213	0.592961	0.525364	No
LC_neg_1347	LC	0.787241	0.49541	7.59489e-09	0.00206844	1.96138e-06	0.0344629	0.59983	0.543907	No
LC_pos_1307	LC	0.759156	0.531337	2.63802e-05	0.0118718	0.000939681	0.0958093	0.609898	0.58083	No

## Sheet: tab_detected
Metabolite	cas	kegg	inchi	In.LycoCyc	On.HC	On.soil	LC	CE	GC	Abbrevation
lactic acid	CAS:10326-41-7	c00186	InChI=1/C3H6O3/c1-2(4)3(5)6/h2,4H,1H3,(H,5,6)/f/h5H	Yes	Yes	Yes	No	Yes	Yes	LacA
dihydroxyacetone phosphate	CAS:57-04-5	c00111	InChI=1/C3H7O6P/c4-1-3(5)2-9-10(6,7)8/h4H,1-2H2,(H2,6,7,8)/f/h6-7H	Yes	Yes	No	No	Yes	No	DHAP
d-gluconic acid	CAS:527-07-1	d05862	InChI=1/C6H12O7/c7-1-2(8)3(9)4(10)5(11)6(12)13/h2-5,7-11H,1H2,(H,12,13)/t2-,3+,4+,5+/m0/s1	No	Yes	Yes	No	Yes	Yes	GlucnA
trimesic acid	CAS:554-95-0	NA	InChI=1S/C9H6O6/c10-7(11)4-1-5(8(12)13)3-6(2-4)9(14)15/h1-3H,(H,10,11)(H,12,13)(H,14,15)	No	Yes	Yes	No	Yes	No	TriA
d-pantothenic acid	CAS:7693-17-6	c12276	InChI=1/C9H17NO5/c1-9(2,5-11)7(14)8(15)10-4-3-6(12)13/h7,11,14H,3-5H2,1-2H3,(H,10,15)(H,12,13)/t7-/m0/s1/f/h10,12H	Yes	Yes	No	No	Yes	No	PathA
d-ribose-5-phosphate	CAS:4151-19-3	c01101	InChI=1/C5H11O8P/c6-1-3(7)5(9)4(8)2-13-14(10,11)12/h4-6,8-9H,1-2H2,(H2,10,11,12)/t4-,5+/m0/s1/f/h10-11H	Yes	Yes	Yes	No	Yes	No	R5P
uridine-5'-diphosphate-glucose	CAS:117756-22-6	c00029	InChI=1/C15H24N2O17P2/c18-3-5-8(20)10(22)12(24)14(32-5)33-36(28,29)34-35(26,27)30-4-6-9(21)11(23)13(31-6)17-2-1-7(19)16-15(17)25/h1-2,5-6,8-14,18,20-24H,3-4H2,(H,26,27)(H,28,29)(H,16,19,25)/t5-,6-,8-,9-,10+,11-,12-,13-,14-/m1/s1/f/h16,26,28H	No	Yes	No	No	Yes	No	U5DPG
1313:3-aminopyrrolidine	CAS:79286-79-6	NA	NA	No	Yes	No	No	Yes	No	Apyrr
choline	CAS:67-48-1	c00114	InChI=1/C5H14NO/c1-6(2,3)4-5-7/h7H,4-5H2,1-3H3/q+1	Yes	Yes	No	No	Yes	No	Choline
histamine	CAS:56-92-8	c00388	InChI=1/C5H9N3/c6-2-1-5-3-7-4-8-5/h3-4H,1-2,6H2,(H,7,8)/f/h7H	No	Yes	Yes	No	Yes	No	Hist
trimethylglycine	CAS:107-43-7	c00719	InChI=1/C5H11NO2/c1-6(2,3)4-5(7)8/h4H2,1-3H3	Yes	Yes	Yes	No	Yes	No	TriGly
trans-4-hydroxy-l-proline	CAS:6912-67-0	c01157	InChI=1/C5H9NO3/c7-3-1-4(5(8)9)6-2-3/h3-4,6-7H,1-2H2,(H,8,9)/t3-,4+/m1/s1/f/h8H	No	Yes	Yes	No	Yes	No	TPro
l-beta-homothreonine	CAS:192003-00-2	NA	InChI=1/C5H11NO3/c1-3(7)4(6)2-5(8)9/h3-4,7H,2,6H2,1H3,(H,8,9)/t3-,4-/m1/s1/f/h8H	No	Yes	No	No	Yes	No	Hthre
pyridoxamine	CAS:85-87-0	c00534	InChI=1/C8H12N2O2/c1-5-8(12)7(2-9)6(4-11)3-10-5/h3,11-12H,2,4,9H2,1H3	Yes	Yes	Yes	No	Yes	No	Pyrid
cytidine	CAS:65-46-3	c00475	InChI=1/C9H13N3O5/c10-5-1-2-12(9(16)11-5)8-7(15)6(14)4(3-13)17-8/h1-2,4,6-8,13-15H,3H2,(H2,10,11,16)/t4-,6-,7-,8-/m1/s1/f/h10H2	No	Yes	Yes	No	Yes	No	Cyt
l-glutathione	CAS:70-18-8	c00051	InChI=1/C10H17N3O6S/c11-5(10(18)19)1-2-7(14)13-6(4-20)9(17)12-3-8(15)16/h5-6,20H,1-4,11H2,(H,12,17)(H,13,14)(H,15,16)(H,18,19)/t5-,6-/m0/s1/f/h12-13,15,18H	Yes	Yes	Yes	No	Yes	No	Glthn
s-adenosyl-l-methionine	CAS:24346-00-7	c00019	InChI=1/C15H22N6O5S/c1-27(3-2-7(16)15(24)25)4-8-10(22)11(23)14(26-8)21-6-20-9-12(17)18-5-19-13(9)21/h5-8,10-11,14,22-23H,2-4,16H2,1H3,(H2-,17,18,19,24,25)/t7-,8+,10+,11+,14+,27?/m0/s1/f/h17H2	No	Yes	No	No	Yes	No	SAmet
isonicotinic acid	CAS:16887-79-9	c07446	InChI=1/C6H5NO2/c8-6(9)5-1-3-7-4-2-5/h1-4H,(H,8,9)/f/h8H	No	Yes	No	Yes	No	No	Isonico
pipecolic acid	CAS:535-75-1	c00408	InChI=1/C6H11NO2/c8-6(9)5-3-1-2-4-7-5/h5,7H,1-4H2,(H,8,9)/p-1/t5-/m0/s1/fC6H10NO2/q-1	No	Yes	No	Yes	No	No	PipecA
adenine	CAS:73-24-5	c00147	InChI=1/C5H5N5/c6-4-3-5(9-1-7-3)10-2-8-4/h1-2H,(H3,6,7,8,9,10)/f/h7H,6H2	Yes	Yes	No	Yes	No	No	Adn
1-methylnicotinic acid	CAS:6138-41-6	c01004	InChI=1/C7H7NO2/c1-8-4-2-3-6(5-8)7(9)10/h2-5H,1H3	No	Yes	No	Yes	No	No	NicoA
l-citramalic acid	CAS:2306-22-1	c02614	InChI=1/C5H8O5/c1-5(10,4(8)9)2-3(6)7/h10H,2H2,1H3,(H,6,7)(H,8,9)/t5-/m0/s1/f/h6,8H	No	Yes	Yes	Yes	Yes	No	CitMaA
guanine	CAS:73-40-5	c00242	InChI=1/C5H5N5O/c6-5-9-3-2(4(11)10-5)7-1-8-3/h1H,(H4,6,7,8,9,10,11)/f/h7,9H,6H2	Yes	Yes	Yes	Yes	Yes	No	Guan
nicotine	CAS:25162-00-9	c00745	InChI=1/C10H14N2/c1-12-7-3-5-10(12)9-4-2-6-11-8-9/h2,4,6,8,10H,3,5,7H2,1H3/t10-/m1/s1	No	Yes	No	Yes	No	No	Nictn
pyridoxine	CAS:58-56-0	d02179	InChI=1/C8H11NO3/c1-5-8(12)7(4-11)6(3-10)2-9-5/h2,10-12H,3-4H2,1H3	Yes	Yes	Yes	Yes	No	No	Pyridxn
l-citrulline	CAS:627-77-0	c00327	InChI=1/C6H13N3O3/c7-4(5(10)11)2-1-3-9-6(8)12/h4H,1-3,7H2,(H,10,11)(H3,8,9,12)/t4-/m0/s1/f/h9-10H,8H2	No	Yes	Yes	Yes	Yes	No	Citru
(s)-2-(anilinomethyl)pyrrolidine	CAS:64030-44-0	NA	InChI=1/C11H16N2/c1-2-5-10(6-3-1)13-9-11-7-4-8-12-11/h1-3,5-6,11-13H,4,7-9H2/t11-/m0/s1	No	Yes	Yes	Yes	No	No	APyrr
1,7-dimethylxanthine	CAS:611-59-6	c13747	InChI=1/C7H8N4O2/c1-10-3-8-5-4(10)6(12)11(2)7(13)9-5/h3H,1-2H3,(H,9,13)/f/h9H	No	Yes	No	Yes	No	No	17DMXtn
l-methionine sulfone	CAS:820-10-0	NA	InChI=1/C5H11NO4S/c1-11(9,10)3-2-4(6)5(7)8/h4H,2-3,6H2,1H3,(H,7,8)/t4-/m0/s1/f/h7H	No	Yes	Yes	Yes	No	No	MetSulf
4-pyridoxic acid	CAS:82-82-6	c00847	InChI=1/C8H9NO4/c1-4-7(11)6(8(12)13)5(3-10)2-9-4/h2,10-11H,3H2,1H3,(H,12,13)/f/h12H	No	Yes	Yes	Yes	No	No	4PyrA
trans-zeatin	CAS:32771-64-5	c00371	InChI=1/C10H13N5O/c1-7(4-16)2-3-11-9-8-10(13-5-12-8)15-6-14-9/h2,5-6,16H,3-4H2,1H3,(H2,11,12,13,14,15)/b7-2-/f/h11-12H	No	Yes	No	Yes	No	No	Zeatine
glycero-3-phosphocholine	CAS:64681-08-9	c00670	InChI=1/C8H20NO6P/c1-9(2,3)4-5-14-16(12,13)15-7-8(11)6-10/h8,10-11H,4-7H2,1-3H3/t8-/m1/s1	No	Yes	No	Yes	No	No	G3PC
oleic acid	CAS:112-80-1	c00712	InChI=1/C18H34O2/c1-2-3-4-5-6-7-8-9-10-11-12-13-14-15-16-17-18(19)20/h9-10H,2-8,11-17H2,1H3,(H,19,20)/b10-9-/f/h19H	Yes	Yes	Yes	Yes	No	Yes	OleA
2'-deoxyuridine-5'-monophosphate	CAS:NA	NA	NA	No	Yes	No	Yes	No	No	2DU5P
n-acetylneuraminic acid	CAS:131-48-6	c00270	InChI=1/C11H19NO9/c1-4(14)12-7-5(15)2-11(20,10(18)19)21-9(7)8(17)6(16)3-13/h5-9,13,15-17,20H,2-3H2,1H3,(H,12,14)(H,18,19)/t5-,6+,7+,8+,9+,11?/m0/s1/f/h12,18H	No	Yes	Yes	Yes	No	No	NN-A
beta-nicotinamide mononucleotide	CAS:1094-61-7	c00455	InChI=1/C11H15N2O8P/c12-10(16)6-2-1-3-13(4-6)11-9(15)8(14)7(21-11)5-20-22(17,18)19/h1-4,7-9,11,14-15H,5H2,(H3-,12,16,17,18,19)/t7-,8-,9-,11-/m1/s1/f/h17H,12H2	No	Yes	No	Yes	No	No	BNM
d-cellobiose	CAS:13360-52-6	c00185	InChI=1/C12H22O11/c13-1-3-5(15)6(16)9(19)12(22-3)23-10-4(2-14)21-11(20)8(18)7(10)17/h3-20H,1-2H2/t3-,4-,5-,6+,7-,8-,9-,10-,11-,12+/m1/s1	No	Yes	No	Yes	No	No	DCell
zeatin-9-glucoside	CAS:51255-96-0	NA	InChI=1/C16H23N5O6/c1-8(4-22)2-3-17-14-10-15(19-6-18-14)21(7-20-10)16-13(26)12(25)11(24)9(5-23)27-16/h2,6-7,9,11-13,16,22-26H,3-5H2,1H3,(H,17,18,19)/b8-2+/t9-,11-,12+,13-,16-/m1/s1/f/h17H	No	Yes	Yes	Yes	No	No	Z9G
2'-deoxycytidine-5'-diphosphate	CAS:NA	NA	NA	No	Yes	No	Yes	No	No	DC5P
(2s)-2-hydroxy-3-butenyl-glucosinolate	CAS:19237-18-4	c08425	InChI=1/C11H19NO10S2/c1-2-5(14)3-7(12-22-24(18,19)20)23-11-10(17)9(16)8(15)6(4-13)21-11/h2,5-6,8-11,13-17H,1,3-4H2,(H,18,19,20)/b12-7+/t5-,6-,8-,9+,10-,11+/m1/s1/f/h18H	No	Yes	No	Yes	No	No	2H3BGA
quercetin-3-o-glucoside	CAS:482-35-9	c05623	InChI=1/C21H20O12/c22-6-12(27)19-16(29)17(30)21(32-19)33-20-15(28)14-11(26)4-8(23)5-13(14)31-18(20)7-1-2-9(24)10(25)3-7/h1-5,12,16-17,19,21-27,29-30H,6H2/t12-,16-,17-,19-,21+/m1/s1	No	Yes	No	Yes	No	No	Q3OG
4-methylsulfinylbutyl glucosinolate	CAS:28463-24-3	c08420	InChI=1/C12H23NO10S3/c1-25(18)5-3-2-4-8(13-23-26(19,20)21)24-12-11(17)10(16)9(15)7(6-14)22-12/h7,9-12,14-17H,2-6H2,1H3,(H,19,20,21)/p-1/t7-,9-,10+,11-,12+,25?/m1/s1/fC12H22NO10S3/q-1	No	Yes	No	Yes	No	No	4MetGlu
d-raffinose	CAS:127230-13-1	c00492	InChI=1/C18H32O16/c19-1-5-8(22)11(25)13(27)16(31-5)30-3-7-9(23)12(26)14(28)17(32-7)34-18(4-21)15(29)10(24)6(2-20)33-18/h5-17,19-29H,1-4H2/t5-,6-,7-,8+,9-,10-,11+,12+,13-,14-,15+,16+,17-,18+/m1/s1	No	Yes	No	Yes	No	No	RaffO
eriodictyol-7-o-neohesperidoside	CAS:39280-04-1	c09805	InChI=1/C27H32O15/c1-9-20(33)22(35)24(37)26(38-9)42-25-23(36)21(34)18(8-28)41-27(25)39-11-5-14(31)19-15(32)7-16(40-17(19)6-11)10-2-3-12(29)13(30)4-10/h2-6,9,16,18,20-31,33-37H,7-8H2,1H3/t9-,16-,18+,20-,21+,22+,23-,24+,25+,26-,27+/m0/s1	No	Yes	Yes	Yes	No	No	E7oN
uridine-5'-diphosphate-n-acetylgalactosamine	CAS:14357-61-0	c00203	InChI=1/C17H27N3O17P2/c1-6(22)18-10-13(26)11(24)7(4-21)35-16(10)36-39(31,32)37-38(29,30)33-5-8-12(25)14(27)15(34-8)20-3-2-9(23)19-17(20)28/h2-3,7-8,10-16,21,24-27H,4-5H2,1H3,(H,18,22)(H,29,30)(H,31,32)(H,19,23,28)/t7-,8-,10-,11+,12-,13-,14-,15?,16-/m1/s1/f/h18-19,29,31H	No	Yes	No	Yes	No	No	55DNG
dehydrotomatine	CAS:NA	NA	NA	No	Yes	Yes	Yes	No	No	DTomtne
6-hydroxynicotinic acid	CAS:36972-82-4	c01020	InChI=1/C6H5NO3/c8-5-2-1-4(3-7-5)6(9)10/h1-3H,(H,7,8)(H,9,10)/f/h8-9H	No	Yes	No	Yes	No	No	6NA
carbamoyl aspartic acid	CAS:923-37-5	c00438	InChI=1/C5H8N2O5/c6-5(12)7-2(4(10)11)1-3(8)9/h2H,1H2,(H,8,9)(H,10,11)(H3,6,7,12)/t2-/m0/s1/f/h7-8,10H,6H2	No	Yes	Yes	Yes	No	No	CAsp
syringic acid	CAS:530-57-4	c10833	InChI=1/C9H10O5/c1-13-6-3-5(9(11)12)4-7(14-2)8(6)10/h3-4,10H,1-2H3,(H,11,12)/f/h11H	No	Yes	No	Yes	No	No	SyrA
3-hydroxykynurenine	CAS:484-78-6	c02794	InChI=1/C10H12N2O4/c11-6(10(15)16)4-8(14)5-2-1-3-7(13)9(5)12/h1-3,6,13H,4,11-12H2,(H,15,16)/f/h15H	Yes	Yes	Yes	Yes	No	No	3HKN
l-homocystine	CAS:626-72-2	c01817	InChI=1/C8H16N2O4S2/c9-5(7(11)12)1-3-15-16-4-2-6(10)8(13)14/h5-6H,1-4,9-10H2,(H,11,12)(H,13,14)/t5-,6-/m0/s1/f/h11,13H	No	Yes	Yes	Yes	No	No	HCys
guanosine	CAS:118-00-3	c00387	InChI=1/C10H13N5O5/c11-10-13-7-4(8(19)14-10)12-2-15(7)9-6(18)5(17)3(1-16)20-9/h2-3,5-6,9,16-18H,1H2,(H3,11,13,14,19)/t3-,5-,6-,9-/m1/s1/f/h13H,11H2	Yes	Yes	Yes	Yes	Yes	Yes	Guansn
cytidine-5'-monophosphate	CAS:63-37-6	c05822	InChI=1/C9H14N3O8P/c10-5-1-2-12(9(15)11-5)8-6(14)7(4(3-13)19-8)20-21(16,17)18/h1-2,4,6-8,13-14H,3H2,(H2,10,11,15)(H2,16,17,18)/t4-,6-,7-,8-/m1/s1/f/h16-17H,10H2	No	Yes	Yes	Yes	Yes	No	Cyt5MP
uridine-5'-monophosphate	CAS:3387-36-8	c00105	InChI=1/C9H13N2O9P/c12-5-1-2-11(9(15)10-5)8-7(14)6(13)4(20-8)3-19-21(16,17)18/h1-2,4,6-8,13-14H,3H2,(H,10,12,15)(H2,16,17,18)/t4-,6-,7-,8-/m1/s1/f/h10,16-17H	No	Yes	Yes	Yes	Yes	No	U5MP
d-trehalose	CAS:6138-23-4	c01083	InChI=1/C12H22O11/c13-1-3-5(15)7(17)9(19)11(21-3)23-12-10(20)8(18)6(16)4(2-14)22-12/h3-20H,1-2H2/t3-,4-,5-,6-,7+,8+,9-,10-,11-,12-/m1/s1	No	Yes	Yes	Yes	No	Yes	Treh
gibberelin a3	CAS:77-06-5	c01699	InChI=1/C19H24O6/c1-9-7-17-8-18(9,24)5-3-10(17)19-6-4-11(20)16(2,15(23)25-19)13(19)12(17)14(21)22/h10-13,20,24H,1,3-8H2,2H3,(H,21,22)/t10-,11+,12-,13-,16-,17+,18+,19-/m1/s1/f/h21H	No	Yes	No	Yes	No	No	GA3
adenosine-5'-monophosphate	CAS:61-19-8	d02769	InChI=1/C10H14N5O7P/c11-8-5-9(13-2-12-8)15(3-14-5)10-7(17)6(16)4(22-10)1-21-23(18,19)20/h2-4,6-7,10,16-17H,1H2,(H2,11,12,13)(H2,18,19,20)/t4-,6-,7-,10-/m1/s1/f/h18-19H,11H2	Yes	Yes	Yes	Yes	Yes	Yes	A5P
chlorogenic acid	CAS:202650-88-2	c12209	InChI=1/C16H18O9/c17-9-3-1-8(5-10(9)18)2-4-13(20)25-12-7-16(24,15(22)23)6-11(19)14(12)21/h1-5,11-12,14,17-19,21,24H,6-7H2,(H,22,23)/b4-2+/t11-,12-,14-,16+/m1/s1/f/h22H	No	Yes	Yes	Yes	No	No	Chlor-A
1-o-sinapoyl-beta-d-glucoside	CAS:14364-09-1	c01175	InChI=1/C17H22O10/c1-24-9-5-8(6-10(25-2)13(9)20)3-4-12(19)27-17-16(23)15(22)14(21)11(7-18)26-17/h3-6,11,14-18,20-23H,7H2,1-2H3/b4-3+/t11-,14-,15+,16-,17+/m1/s1	No	Yes	No	Yes	No	No	1OSinGlc
adenosine-5'-diphosphate	CAS:102029-87-8	c00008	InChI=1/C10H15N5O10P2/c11-8-5-9(13-2-12-8)15(3-14-5)10-7(17)6(16)4(24-10)1-23-27(21,22)25-26(18,19)20/h2-4,6-7,10,16-17H,1H2,(H,21,22)(H2,11,12,13)(H2,18,19,20)/t4-,6-,7-,10-/m1/s1/f/h18-19,21H,11H2	Yes	Yes	No	Yes	No	No	A5DP
pelargonidin-3-o-glucoside	CAS:18466-51-8	c12137	InChI=1/C21H20O10/c22-8-16-17(26)18(27)19(28)21(31-16)30-15-7-12-13(25)5-11(24)6-14(12)29-20(15)9-1-3-10(23)4-2-9/h1-7,16-19,21-22,26-28H,8H2,(H2-,23,24,25)/p+1/t16-,17-,18+,19-,21-/m1/s1/fC21H21O10/h23-25H/q+1	No	Yes	No	Yes	No	No	Pel3OG
naringenin-7-o-glucoside	CAS:529-55-5	c09099	InChI=1/C21H22O10/c22-8-16-18(26)19(27)20(28)21(31-16)29-11-5-12(24)17-13(25)7-14(30-15(17)6-11)9-1-3-10(23)4-2-9/h1-6,14,16,18-24,26-28H,7-8H2/t14-,16+,18+,19-,20+,21+/m0/s1	No	Yes	Yes	Yes	No	No	N7oG
d-melezitose	CAS:10030-67-8	c08243	InChI=1/C18H32O16/c19-1-5-8(23)11(26)13(28)16(30-5)32-15-10(25)7(3-21)33-18(15,4-22)34-17-14(29)12(27)9(24)6(2-20)31-17/h5-17,19-29H,1-4H2/t5-,6-,7-,8-,9-,10-,11+,12+,13-,14-,15+,16-,17-,18+/m1/s1	No	Yes	Yes	Yes	No	No	Meliz
kaempferol-3-o-rutinoside	CAS:17650-84-9	NA	InChI=1/C27H30O15/c1-9-17(31)20(34)22(36)26(39-9)38-8-15-18(32)21(35)23(37)27(41-15)42-25-19(33)16-13(30)6-12(29)7-14(16)40-24(25)10-2-4-11(28)5-3-10/h2-7,9,15,17-18,20-23,26-32,34-37H,8H2,1H3/t9-,15+,17-,18+,20+,21-,22+,23+,26+,27-/m0/s1	No	Yes	Yes	Yes	No	No	K3OR
quercetin-3-o-rutinoside	CAS:115888-40-9	c05625	InChI=1/C27H30O16/c1-8-17(32)20(35)22(37)26(40-8)39-7-15-18(33)21(36)23(38)27(42-15)43-25-19(34)16-13(31)5-10(28)6-14(16)41-24(25)9-2-3-11(29)12(30)4-9/h2-6,8,15,17-18,20-23,26-33,35-38H,7H2,1H3/t8-,15+,17-,18+,20+,21-,22+,23+,26+,27-/m0/s1	No	Yes	Yes	Yes	No	No	Q3OR
glutathione disulfide	CAS:27025-41-8	d00031	InChI=1/C20H32N6O12S2/c21-9(19(35)36)1-3-13(27)25-11(17(33)23-5-15(29)30)7-39-40-8-12(18(34)24-6-16(31)32)26-14(28)4-2-10(22)20(37)38/h9-12H,1-8,21-22H2,(H,23,33)(H,24,34)(H,25,27)(H,26,28)(H,29,30)(H,31,32)(H,35,36)(H,37,38)/f/h23-26,29,31,35,37H	No	Yes	Yes	Yes	No	No	GlutDS
maltotetraose	CAS:34612-38-9	c02052	InChI=1/C24H42O21/c25-1-5-9(29)10(30)15(35)22(40-5)44-19-7(3-27)42-24(17(37)12(19)32)45-20-8(4-28)41-23(16(36)13(20)33)43-18-6(2-26)39-21(38)14(34)11(18)31/h5-38H,1-4H2/t5-,6-,7-,8-,9-,10+,11-,12-,13-,14-,15-,16-,17-,18-,19-,20-,21u,22-,23-,24-/m1/s1	No	Yes	Yes	Yes	No	No	MTetose
quercetin-3-o-alpha-l-rhamnosyl(1-2)-beta-d-glucoside-7-o-alpha-l-rhamnoside	CAS:161993-01-7	NA	NA	No	Yes	Yes	Yes	No	No	Querc
glycolic acid	CAS:33581-77-0	c03547	InChI=1/C2H4O3/c3-1-2(4)5/h3H,1H2,(H,4,5)/f/h4H	Yes	Yes	Yes	No	No	Yes	GlycA
l-alanine	CAS:2899-44-7	c00041	InChI=1/C3H7NO2/c1-2(4)3(5)6/h2H,4H2,1H3,(H,5,6)/t2-/m0/s1/f/h5H	Yes	Yes	Yes	No	Yes	Yes	Ala
1-butylamine	CAS:109-73-9	NA	NA	No	Yes	Yes	No	No	Yes	1But
hydroxylamine	CAS:7803-49-8	c11598	InChI=1/H3NO/c1-2/h2H,1H2	No	Yes	Yes	No	No	Yes	Hamn
oxalic acid	CAS:144-62-7	c00209	InChI=1/C2H2O4/c3-1(4)2(5)6/h(H,3,4)(H,5,6)/f/h3,5H	No	Yes	Yes	No	Yes	Yes	OxaA
5,6-dihydrouracil	CAS:504-07-4	c00429	InChI=1/C4H6N2O2/c7-3-1-2-5-4(8)6-3/h1-2H2,(H2,5,6,7,8)/f/h5-6H	No	Yes	Yes	No	No	Yes	56DhU
1084:butyro-1,4-lactam (1tms)	CAS:14468-90-7	NA	NA	No	Yes	Yes	No	No	Yes	ButLact
2-aminobutyric acid	CAS:2835-81-6	c02261	InChI=1/C4H9NO2/c1-2-3(5)4(6)7/h3H,2,5H2,1H3,(H,6,7)/f/h6H	No	Yes	No	No	No	Yes	2ButA
l-valine	CAS:640-68-6	c06417	InChI=1/C5H11NO2/c1-3(2)4(6)5(7)8/h3-4H,6H2,1-2H3,(H,7,8)/f/h7H	No	Yes	Yes	No	Yes	Yes	Val
glycerol	CAS:6787-10-6	c00116	InChI=1/C3H8O3/c4-1-3(6)2-5/h3-6H,1-2H2	Yes	Yes	No	No	No	Yes	Glol
1099:phosphoric acid	CAS:14265-44-2	c00009	InChI=1/H3O4P/c1-5(2,3)4/h(H3,1,2,3,4)	No	Yes	Yes	No	No	Yes	PA
l-leucine	CAS:15984-97-1	c16439	InChI=1/C6H13NO2/c1-4(2)3-5(7)6(8)9/h4-5H,3,7H2,1-2H3,(H,8,9)/t5-/m1/s1/f/h8H	Yes	Yes	Yes	No	Yes	Yes	Leu
l-isoleucine	CAS:206184-16-9	c16434	InChI=1/C6H13NO2/c1-3-4(2)5(7)6(8)9/h4-5H,3,7H2,1-2H3,(H,8,9)/t4-,5+/m0/s1/f/h8H	No	Yes	Yes	No	Yes	Yes	Ile
glyceric acid	CAS:473-81-4	c00258	InChI=1/C3H6O4/c4-1-2(5)3(6)7/h2,4-5H,1H2,(H,6,7)/t2-/m1/s1/f/h6H	No	Yes	Yes	No	Yes	Yes	GlyA
fumaric acid	CAS:7704-73-6	c00122	InChI=1/C4H4O4/c5-3(6)1-2-4(7)8/h1-2H,(H,5,6)(H,7,8)/b2-1+/f/h5,7H	No	Yes	Yes	No	Yes	Yes	FA
l-serine	CAS:64625-17-8	c00740	InChI=1/C3H7NO3/c4-2(1-5)3(6)7/h2,5H,1,4H2,(H,6,7)/t2-/m1/s1/f/h6H	Yes	Yes	Yes	No	Yes	Yes	Ser
l-threonine	CAS:64569-35-3	c12317	InChI=1/C4H9NO3/c1-2(6)3(5)4(7)8/h2-3,6H,5H2,1H3,(H,7,8)/t2-,3-/m1/s1/f/h7H	No	Yes	Yes	No	Yes	Yes	Thr
glutaric acid	CAS:55494-07-0	c00489	InChI=1/C5H8O4/c6-4(7)2-1-3-5(8)9/h1-3H2,(H,6,7)(H,8,9)/f/h6,8H	No	Yes	Yes	No	Yes	Yes	GluA
s-methyl-l-cysteine	CAS:1187-84-4	NA	InChI=1/C4H9NO2S/c1-8-2-3(5)4(6)7/h3H,2,5H2,1H3,(H,6,7)/t3-/m0/s1/f/h6H	No	Yes	No	No	No	Yes	MetCys
beta-alanine	CAS:5269-40-9	c00099	InChI=1/C3H7NO2/c4-2-1-3(5)6/h1-2,4H2,(H,5,6)/f/h5H	Yes	Yes	Yes	No	Yes	Yes	BAla
l-homoserine	CAS:1927-25-9	c00263	InChI=1/C4H9NO3/c5-3(1-2-6)4(7)8/h3,6H,1-2,5H2,(H,7,8)/t3-/m0/s1/f/h7H	No	Yes	Yes	No	Yes	Yes	HSer
1112:34294-79-6	CAS:34294-79-6	NA	NA	No	Yes	Yes	No	No	Yes	Pip
l-malic acid	CAS:636-61-3	c00497	InChI=1/C4H6O5/c5-2(4(8)9)1-3(6)7/h2,5H,1H2,(H,6,7)(H,8,9)/t2-/m1/s1/f/h6,8H	No	Yes	Yes	No	Yes	Yes	MaliA
1314:methionine2_2tms	CAS:348-67-4	c00073	InChI=1/C5H11NO2S/c1-9-3-2-4(6)5(7)8/h4H,2-3,6H2,1H3,(H,7,8)/t4-/m1/s1/f/h7H	Yes	Yes	Yes	Yes	Yes	Yes	Met
4-aminobutyric acid	CAS:56-12-2	c00334	InChI=1/C4H9NO2/c5-3-1-2-4(6)7/h1-3,5H2,(H,6,7)/f/h6H	Yes	Yes	Yes	No	Yes	Yes	GABA
l-cysteine	CAS:4371-52-2	c00736	InChI=1/C3H7NO2S/c4-2(1-7)3(5)6/h2,7H,1,4H2,(H,5,6)/t2-/m0/s1/f/h5H	Yes	Yes	Yes	No	Yes	Yes	Cys
2-oxoglutaric acid	CAS:60022-87-9	c00026	InChI=1/C5H6O5/c6-3(5(9)10)1-2-4(7)8/h1-2H2,(H,7,8)(H,9,10)/f/h7,9H	Yes	Yes	Yes	No	Yes	Yes	2OA
l-phenylalanine	CAS:673-06-3	c00079	InChI=1/C9H11NO2/c10-8(9(11)12)6-7-4-2-1-3-5-7/h1-5,8H,6,10H2,(H,11,12)/t8-/m1/s1/f/h11H	No	Yes	Yes	Yes	Yes	Yes	Phe
d-xylose	CAS:25990-60-7	c01394	InChI=1/C5H10O5/c6-1-3(8)5(10)4(9)2-7/h1,3-5,7-10H,2H2/t3-,4+,5+/m1/s1	No	Yes	Yes	No	No	Yes	XylO
1,3-diaminopropane	CAS:10517-44-9	c00986	InChI=1/C3H10N2/c4-2-1-3-5/h1-5H2	No	Yes	No	No	No	Yes	13DP
l-asparagine	CAS:7006-34-0	c00152	InChI=1/C4H8N2O3/c5-2(4(8)9)1-3(6)7/h2H,1,5H2,(H2,6,7)(H,8,9)/t2-/m1/s1/f/h8H,6H2	Yes	Yes	Yes	No	Yes	Yes	Asn
suberic acid	CAS:505-48-6	c08278	InChI=1/C8H14O4/c9-7(10)5-3-1-2-4-6-8(11)12/h1-6H2,(H,9,10)(H,11,12)/f/h9,11H	No	Yes	No	No	No	Yes	SubA
l-rhamnose	CAS:6155-35-7	c00507	InChI=1/C6H12O5/c1-2-3(7)4(8)5(9)6(10)11-2/h2-10H,1H3/t2-,3-,4+,5+,6u/m0/s1	No	Yes	No	No	No	Yes	RhamO
d-fucose	CAS:3615-37-0	c02143	InChI=1/C6H12O5/c1-2-3(7)4(8)5(9)6(10)11-2/h2-10H,1H3/t2-,3+,4+,5-,6u/m0/s1	No	Yes	No	No	No	Yes	FucO
trans-aconitic acid	CAS:585-84-2	c00417	InChI=1/C6H6O6/c7-4(8)1-3(6(11)12)2-5(9)10/h1H,2H2,(H,7,8)(H,9,10)(H,11,12)/b3-1+/f/h7,9,11H	Yes	Yes	Yes	No	Yes	Yes	AcoA
l-glutamine	CAS:5959-95-5	c00819	InChI=1/C5H10N2O3/c6-3(5(9)10)1-2-4(7)8/h3H,1-2,6H2,(H2,7,8)(H,9,10)/t3-/m1/s1/f/h9H,7H2	Yes	Yes	Yes	No	Yes	Yes	Gln
shikimic acid	CAS:138-59-0	c00493	InChI=1/C7H10O5/c8-4-1-3(7(11)12)2-5(9)6(4)10/h1,4-6,8-10H,2H2,(H,11,12)/t4-,5-,6-/m1/s1/f/h11H	Yes	Yes	No	No	Yes	Yes	ShikA
citric acid	CAS:5949-29-1	c00158	InChI=1/C6H8O7/c7-3(8)1-6(13,5(11)12)2-4(9)10/h13H,1-2H2,(H,7,8)(H,9,10)(H,11,12)/f/h7,9,11H	Yes	Yes	Yes	No	Yes	Yes	CitA
d-quinic acid	CAS:77-95-2	c00296	InChI=1/C7H12O6/c8-3-1-7(13,6(11)12)2-4(9)5(3)10/h3-5,8-10,13H,1-2H2,(H,11,12)/t3-,4-,5-,7+/m0/s1/f/h11H	Yes	Yes	Yes	Yes	Yes	Yes	QuinA
d-fructose	CAS:57-48-7	c02336	InChI=1/C6H12O6/c7-1-3(9)5(11)6(12)4(10)2-8/h3,5-9,11-12H,1-2H2/t3-,5-,6-/m0/s1	No	Yes	Yes	No	No	Yes	FruO
l-lysine	CAS:55429-07-7	c00739	InChI=1/C6H14N2O2/c7-4-2-1-3-5(8)6(9)10/h5H,1-4,7-8H2,(H,9,10)/t5-/m1/s1/f/h9H	Yes	Yes	Yes	No	Yes	Yes	Lys
d-galacturonic acid	CAS:14982-50-4	c08348	InChI=1/C6H10O7/c7-1-2(8)4(5(10)11)13-6(12)3(1)9/h1-4,6-9,12H,(H,10,11)/t1-,2+,3+,4-,6?/m0/s1/f/h10H	No	Yes	Yes	No	Yes	Yes	GalA
l-tyrosine	CAS:556-03-6	c00082	InChI=1/C9H11NO3/c10-8(9(12)13)5-6-1-3-7(11)4-2-6/h1-4,8,11H,5,10H2,(H,12,13)/t8-/m1/s1/f/h12H	No	Yes	Yes	Yes	Yes	Yes	Tyr
1204:galactonic acid	CAS:576-36-3	c00880	InChI=1/C6H12O7/c7-1-2(8)3(9)4(10)5(11)6(12)13/h2-5,7-11H,1H2,(H,12,13)/t2-,3+,4+,5-/m0/s1/f/h12H	No	Yes	No	No	No	Yes	GalaA
d-saccharic acid	CAS:38165-96-7	c00818	InChI=1/C6H10O8/c7-1(3(9)5(11)12)2(8)4(10)6(13)14/h1-4,7-10H,(H,11,12)(H,13,14)/t1-,2-,3-,4+/m1/s1/f/h11,13H	No	Yes	No	No	No	Yes	SaccA
1216:sinapic acid, cis-	CAS:NA	NA	NA	No	Yes	No	No	No	Yes	cSinapA
myo-inositol	CAS:2582-79-8	c00137	InChI=1/C6H12O6/c7-1-2(8)4(10)6(12)5(11)3(1)9/h1-12H/t1-,2-,3-,4+,5-,6-	Yes	Yes	Yes	No	No	Yes	Myo-Ino
d-glucoheptose	CAS:3146-50-7	NA	InChI=1/C7H14O7/c8-1-3(10)5(12)7(14)6(13)4(11)2-9/h1,3-7,9-14H,2H2/t3-,4+,5-,6+,7+/m0/s1	No	Yes	Yes	No	No	Yes	GlcHept
trans-caffeic acid	CAS:10586-03-5	c01197	InChI=1/C9H8O4/c10-7-3-1-6(5-8(7)11)2-4-9(12)13/h1-5,10-11H,(H,12,13)/b4-2-/f/h12H	Yes	Yes	No	No	No	Yes	CaffA
phytol	CAS:150-86-7	c01389	InChI=1/C20H40O/c1-17(2)9-6-10-18(3)11-7-12-19(4)13-8-14-20(5)15-16-21/h15,17-19,21H,6-14,16H2,1-5H3/b20-15+/t18-,19-/m1/s1	No	Yes	No	No	No	Yes	Phytol
linoleic acid	CAS:8024-22-4	c01595	InChI=1/C18H32O2/c1-2-3-4-5-6-7-8-9-10-11-12-13-14-15-16-17-18(19)20/h6-7,9-10H,2-5,8,11-17H2,1H3,(H,19,20)/b7-6-,10-9-/f/h19H	No	Yes	Yes	No	No	Yes	LinA
l-tryptophane	CAS:153-94-6	c00806	InChI=1/C11H12N2O2/c12-9(11(14)15)5-7-6-13-10-4-2-1-3-8(7)10/h1-4,6,9,13H,5,12H2,(H,14,15)/t9-/m0/s1/f/h14H	Yes	Yes	Yes	Yes	Yes	Yes	Trp
tryptamine	CAS:343-94-2	c00398	InChI=1/C10H12N2/c11-6-5-8-7-12-10-4-2-1-3-9(8)10/h1-4,7,12H,5-6,11H2	Yes	Yes	Yes	No	Yes	Yes	Trypta
sinapic acid	CAS:530-59-6	c00482	InChI=1/C11H12O5/c1-15-8-5-7(3-4-10(12)13)6-9(16-2)11(8)14/h3-6,14H,1-2H3,(H,12,13)/b4-3+/f/h12H	Yes	Yes	No	No	No	Yes	tSinapA
spermidine	CAS:334-50-9	c00315	InChI=1/C7H19N3/c8-4-1-2-6-10-7-3-5-9/h10H,1-9H2	Yes	Yes	Yes	No	Yes	Yes	Sper
d-fructose-6-phosphate	CAS:643-13-0	c00085	InChI=1/C6H13O9P/c7-2-6(10)5(9)4(8)3(15-6)1-14-16(11,12)13/h3-5,7-10H,1-2H2,(H2,11,12,13)/t3-,4-,5+,6-/m1/s1/f/h11-12H	Yes	Yes	Yes	No	Yes	Yes	F6P
l-cystine	CAS:69688-44-4	c01420	InChI=1/C6H12N2O4S2/c7-3(5(9)10)1-13-14-2-4(8)6(11)12/h3-4H,1-2,7-8H2,(H,9,10)(H,11,12)/t3-,4-/m0/s1/f/h9,11H	No	Yes	No	No	Yes	Yes	Cystn
d-glucose-6-phosphate	CAS:54010-71-8	c00092	InChI=1/C6H13O9P/c7-3-2(1-14-16(11,12)13)15-6(10)5(9)4(3)8/h2-10H,1H2,(H2,11,12,13)/t2-,3-,4+,5-,6-/m1/s1/f/h11-12H	No	Yes	Yes	No	Yes	Yes	G6P
1251:inositol-1-phosphate, myo-	CAS:15421-51-9	c01177	InChI=1/C6H13O9P/c7-1-2(8)4(10)6(5(11)3(1)9)15-16(12,13)14/h1-11H,(H2,12,13,14)/p-2/t1-,2-,3+,4-,5-,6-/m1/s1/fC6H11O9P/q-2	No	Yes	Yes	No	No	Yes	Myo-Ino-P
uridine	CAS:58-96-8	c00299	InChI=1/C9H12N2O6/c12-3-4-6(14)7(15)8(17-4)11-2-1-5(13)10-9(11)16/h1-2,4,6-8,12,14-15H,3H2,(H,10,13,16)/t4-,6-,7-,8-/m1/s1/f/h10H	Yes	Yes	Yes	Yes	No	Yes	Uridn
serotonin	CAS:50-67-9	c00780	InChI=1/C10H12N2O/c11-4-3-7-6-12-10-2-1-8(13)5-9(7)10/h1-2,5-6,12-13H,3-4,11H2	No	Yes	No	Yes	No	Yes	Serotn
nicotianamine	CAS:34441-14-0	c05324	InChI=1/C12H21N3O6/c13-7(10(16)17)1-4-14-8(11(18)19)2-5-15-6-3-9(15)12(20)21/h7-9,14H,1-6,13H2,(H,16,17)(H,18,19)(H,20,21)/t7-,8-,9?/m0/s1/f/h16,18,20H	No	Yes	Yes	No	No	Yes	NictAmn
d-maltose	CAS:4482-75-1	d05373	InChI=1/C12H22O11/c13-1-3-5(15)6(16)9(19)12(22-3)23-10-4(2-14)21-11(20)8(18)7(10)17/h3-20H,1-2H2/t3-,4-,5-,6+,7-,8-,9-,10-,11+,12-/m1/s1	No	Yes	Yes	No	No	Yes	MalO
naringenin	CAS:480-41-1	c00509	InChI=1/C15H12O5/c16-9-3-1-8(2-4-9)13-7-12(19)15-11(18)5-10(17)6-14(15)20-13/h1-6,13,16-18H,7H2/t13-/m1/s1	No	Yes	Yes	No	No	Yes	Narign
1284:quinic acid, 3-caffeoyl-, cis- (6tms)	CAS:NA	NA	NA	No	Yes	No	No	No	Yes	QCaff
alpha-tocopherol	CAS:59-02-9	c02477	InChI=1/C29H50O2/c1-20(2)12-9-13-21(3)14-10-15-22(4)16-11-18-29(8)19-17-26-25(7)27(30)23(5)24(6)28(26)31-29/h20-22,30H,9-19H2,1-8H3/t21-,22-,29-/m1/s1	No	Yes	Yes	No	No	Yes	Atoco
sitosterol	CAS:5779-62-4	c01753	InChI=1/C29H50O/c1-7-21(19(2)3)9-8-20(4)25-12-13-26-24-11-10-22-18-23(30)14-16-28(22,5)27(24)15-17-29(25,26)6/h10,19-21,23-27,30H,7-9,11-18H2,1-6H3/t20-,21-,23+,24+,25-,26+,27+,28+,29-/m1/s1	No	Yes	No	No	No	Yes	Sitol
l-proline	CAS:609-36-9	c16435	InChI=1/C5H9NO2/c7-5(8)4-2-1-3-6-4/h4,6H,1-3H2,(H,7,8)/t4-/m0/s1/f/h7H	No	Yes	Yes	No	Yes	Yes	Pro
nicotinic acid	CAS:636-79-3	c00253	InChI=1/C6H5NO2/c8-6(9)5-2-1-3-7-4-5/h1-4H,(H,8,9)/f/h8H	Yes	Yes	No	No	No	Yes	NicA
succinic acid	CAS:110-15-6	c00042	InChI=1/C4H6O4/c5-3(6)1-2-4(7)8/h1-2H2,(H,5,6)(H,7,8)/f/h5,7H	Yes	Yes	Yes	No	Yes	Yes	SucA
glycine	CAS:56-40-6	d00011	InChI=1/C2H5NO2/c3-1-2(4)5/h1,3H2,(H,4,5)/f/h4H	Yes	Yes	Yes	No	Yes	Yes	Gly
l-5-oxoproline	CAS:30274-77-2	c01879	InChI=1/C5H7NO3/c7-4-2-1-3(6-4)5(8)9/h3H,1-2H2,(H,6,7)(H,8,9)/t3-/m0/s1/f/h6,8H	Yes	Yes	No	No	No	Yes	LoPro
l-glutamic acid	CAS:56-86-0	c00025	InChI=1/C5H9NO4/c6-3(5(9)10)1-2-4(7)8/h3H,1-2,6H2,(H,7,8)(H,9,10)/f/h7,9H	No	Yes	Yes	No	Yes	Yes	Glu
glycero-3-phosphate	CAS:27082-31-1	c00623	InChI=1/C3H9O6P/c4-1-3(5)2-9-10(6,7)8/h3-5H,1-2H2,(H2,6,7,8)/f/h6-7H	Yes	Yes	Yes	No	Yes	Yes	Gly3P
l-histidine	CAS:351-50-8	c00135	InChI=1/C6H9N3O2/c7-5(6(10)11)1-4-2-8-3-9-4/h2-3,5H,1,7H2,(H,8,9)(H,10,11)/t5-/m1/s1/f/h9-10H	No	Yes	Yes	No	Yes	Yes	His
l-ascorbic acid	CAS:50-81-7	c00072	InChI=1/C6H8O6/c7-1-2(8)5-3(9)4(10)6(11)12-5/h2,5,7-10H,1H2/t2-,5-/m1/s1	No	Yes	No	No	No	Yes	AscA
sucrose	CAS:57-50-1	d00025	InChI=1/C12H22O11/c13-1-4-6(16)8(18)9(19)11(21-4)23-12(3-15)10(20)7(17)5(2-14)22-12/h4-11,13-20H,1-3H2/t4-,5-,6-,7-,8+,9-,10+,11-,12+/m1/s1	No	Yes	No	No	No	Yes	SucO
campesterol	CAS:474-62-4	c01789	InChI=1/C28H48O/c1-18(2)19(3)7-8-20(4)24-11-12-25-23-10-9-21-17-22(29)13-15-27(21,5)26(23)14-16-28(24,25)6/h9,18-20,22-26,29H,7-8,10-17H2,1-6H3/t19-,20-,22+,23+,24-,25+,26+,27+,28-/m1/s1	No	Yes	No	No	No	Yes	Campol
itaconic acid	CAS:55494-04-7	c00490	InChI=1/C5H6O4/c1-3(5(8)9)2-4(6)7/h1-2H2,(H,6,7)(H,8,9)/f/h6,8H	No	Yes	No	No	No	Yes	ItaA
3-cyano-l-alanine	CAS:923-01-3	c02512	InChI=1/C4H6N2O2/c5-2-1-3(6)4(7)8/h3H,1,6H2,(H,7,8)/t3-/m0/s1/f/h7H	No	Yes	No	No	No	Yes	3CAla
meso-erythritol	CAS:32381-52-5	c00503	InChI=1/C4H10O4/c5-1-3(7)4(8)2-6/h3-8H,1-2H2/t3-,4-/m0/s1	No	Yes	No	No	No	Yes	mesol
salicylic acid	CAS:69-72-7	c00805	InChI=1/C7H6O3/c8-6-4-2-1-3-5(6)7(9)10/h1-4,8H,(H,9,10)/f/h9H	Yes	Yes	No	No	No	Yes	SalA
d-arabinose	CAS:20235-19-2	c00216	InChI=1/C5H10O5/c6-2-1-10-5(9)4(8)3(2)7/h2-9H,1H2/t2-,3-,4+,5+/m1/s1	No	Yes	Yes	No	No	Yes	AraO
putrescine	CAS:39772-63-9	c02896	InChI=1/C4H12N2/c5-3-1-2-4-6/h1-6H2	Yes	Yes	Yes	No	Yes	Yes	Put
isocitric acid	CAS:30810-51-6	c00451	InChI=1/C6H8O7/c7-3(8)1-2(5(10)11)4(9)6(12)13/h2,4,9H,1H2,(H,7,8)(H,10,11)(H,12,13)/t2-,4+/m1/s1/f/h7,10,12H	Yes	Yes	Yes	No	Yes	Yes	IcitA
1315:tetradecanoate_1tms	CAS:45184-05-2	c06424	InChI=1/C14H28O2/c1-2-3-4-5-6-7-8-9-10-11-12-13-14(15)16/h2-13H2,1H3,(H,15,16)/f/h15H	No	Yes	No	No	No	Yes	Tetoate
palmitic acid	CAS:55520-89-3	c00249	InChI=1/C16H32O2/c1-2-3-4-5-6-7-8-9-10-11-12-13-14-15-16(17)18/h2-15H2,1H3,(H,17,18)/f/h17H	No	Yes	No	No	No	Yes	PalmA
adenosine	CAS:53294-33-0	d00045	InChI=1/C10H13N5O4/c11-8-5-9(13-2-12-8)15(3-14-5)10-7(18)6(17)4(1-16)19-10/h2-4,6-7,10,16-18H,1H2,(H2,11,12,13)/t4-,6-,7-,10-/m1/s1/f/h11H2	Yes	Yes	Yes	Yes	Yes	Yes	Adnsn
ethanolamine	CAS:141-43-5	d05074	InChI=1/C2H7NO/c3-1-2-4/h4H,1-3H2	Yes	Yes	No	No	No	Yes	EtA
1376:l-dehydroascorbic acid	CAS:NA	NA	NA	No	Yes	No	No	No	Yes	LAscA
allantoin	CAS:97-59-6	d00121	InChI=1/C4H6N4O3/c5-3(10)6-1-2(9)8-4(11)7-1/h1H,(H3,5,6,10)(H2,7,8,9,11)/t1-/m1/s1/f/h6-8H,5H2	Yes	Yes	No	No	No	Yes	Alln
orotic acid	CAS:31111-36-1	d00055	InChI=1/C5H4N2O4/c8-3-1-2(4(9)10)6-5(11)7-3/h1H,(H,9,10)(H2,6,7,8,11)/f/h6-7,9H	Yes	Yes	No	No	No	Yes	OroA
l-ornithine	CAS:7006-33-9	c01602	InChI=1/C5H12N2O2/c6-3-1-2-4(7)5(8)9/h4H,1-3,6-7H2,(H,8,9)/t4-/m1/s1/f/h8H	No	Yes	Yes	No	Yes	Yes	Orn
l-threonic acid	CAS:3909-12-4	c01620	InChI=1/C4H8O5/c5-1-2(6)3(7)4(8)9/h2-3,5-7H,1H2,(H,8,9)/t2-,3+/m0/s1/f/h8H	No	Yes	No	No	No	Yes	ThreA
l-arginine	CAS:1119-34-2	d01126	InChI=1/C6H14N4O2/c7-4(5(11)12)2-1-3-10-6(8)9/h4H,1-3,7H2,(H,11,12)(H4,8,9,10)/f/h8,10-11H,9H2	No	Yes	Yes	No	Yes	Yes	Arg
lauric acid	CAS:143-07-7	c02679	InChI=1/C12H24O2/c1-2-3-4-5-6-7-8-9-10-11-12(13)14/h2-11H2,1H3,(H,13,14)/f/h13H	No	Yes	No	No	No	Yes	LauA
3-aminoisobutyric acid	CAS:144-90-1	c05145	InChI=1S/C4H9NO2/c1-3(2-5)4(6)7/h3H,2,5H2,1H3,(H,6,7)	No	Yes	No	No	No	Yes	3AbA
l-aspartic acid	CAS:55268-53-6	c00402	InChI=1/C4H7NO4/c5-2(4(8)9)1-3(6)7/h2H,1,5H2,(H,6,7)(H,8,9)/t2-/m0/s1/f/h6,8H	No	Yes	Yes	No	Yes	Yes	Asp
1107:threonic acid-1,4-lactone	CAS:55220-79-6	NA	NA	No	Yes	No	No	No	Yes	ThreLac
d-ribose	CAS:56196-08-8	c00121	InChI=1/C5H10O5/c6-1-2-3(7)4(8)5(9)10-2/h2-9H,1H2/t2-,3-,4-,5?/m1/s1	Yes	Yes	Yes	No	No	Yes	RibO
d-glucurono-6,3-lactone	CAS:32449-92-6	c02670	InChI=1/C6H8O6/c7-1-2(8)5-3(9)4(10)6(11)12-5/h1-5,8-10H/t2-,3+,4-,5+/m0/s1	No	Yes	No	No	No	Yes	GlcLac
d-mannose	CAS:10030-80-5	c00159	InChI=1/C6H12O6/c7-1-2-3(8)4(9)5(10)6(11)12-2/h2-11H,1H2/t2-,3-,4+,5+,6?/m1/s1	No	Yes	No	No	No	Yes	DManO
alpha-linolenic acid	CAS:463-40-1	c06427	InChI=1/C18H30O2/c1-2-3-4-5-6-7-8-9-10-11-12-13-14-15-16-17-18(19)20/h3-4,6-7,9-10H,2,5,8,11-17H2,1H3,(H,19,20)/b4-3-,7-6-,10-9-/f/h19H	No	Yes	No	No	No	Yes	LineA
galactinol	CAS:16908-86-4	c01235	InChI=1/C12H22O11/c13-1-2-3(14)4(15)10(21)12(22-2)23-11-8(19)6(17)5(16)7(18)9(11)20/h2-21H,1H2/t2-,3+,4+,5?,6-,7+,8-,9-,10-,11?,12-/m1/s1	No	Yes	No	No	No	Yes	Galacol
d-glucose	CAS:50-99-7	c00267	InChI=1/C6H12O6/c7-1-2-3(8)4(9)5(10)6(11)12-2/h2-11H,1H2/t2-,3-,4+,5-,6+/m1/s1	No	Yes	Yes	No	No	Yes	GlcO
3-indoleacetonitrile	CAS:771-51-7	c02938	InChI=1/C10H8N2/c11-6-5-8-7-12-10-4-2-1-3-9(8)10/h1-4,7,12H,5H2	No	Yes	No	No	No	Yes	3IndNit
uracil	CAS:10457-14-4	c00106	InChI=1/C4H4N2O2/c7-3-1-2-5-4(8)6-3/h1-2H,(H2,5,6,7,8)/f/h5-6H	Yes	Yes	No	No	No	Yes	Uracil
pyruvic acid	CAS:113-24-6	c00022	InChI=1/C3H4O3/c1-2(4)3(5)6/h1H3,(H,5,6)/f/h5H	No	No	Yes	No	Yes	No	PyrA
malonic acid	CAS:18457-04-0	c02028	InChI=1/C3H4O4/c4-2(5)1-3(6)7/h1H2,(H,4,5)(H,6,7)/f/h4,6H	No	No	Yes	No	Yes	No	MalA
3-phospho-d-glyceric acid	CAS:80731-10-8	c00197	InChI=1/C3H7O7P/c4-2(3(5)6)1-10-11(7,8)9/h2,4H,1H2,(H,5,6)(H2,7,8,9)/t2-/m1/s1/f/h5,7-8H	No	No	Yes	No	Yes	No	3PGA
alpha-d-glucose-1-phosphate	CAS:59-56-3	c01002	InChI=1/C6H13O9P/c7-1-2-3(8)4(9)5(10)6(14-2)15-16(11,12)13/h2-10H,1H2,(H2,11,12,13)/t2-,3-,4+,5-,6?/m1/s1/f/h11-12H	No	No	Yes	No	Yes	No	G1P
1-aminocyclopropane-1-carboxylic acid	CAS:22059-21-8	c01234	InChI=1/C4H7NO2/c5-4(1-2-4)3(6)7/h1-2,5H2,(H,6,7)/f/h6H	No	No	Yes	No	Yes	No	1ACA
agmatine	CAS:306-60-5	c00179	InChI=1/C5H14N4/c6-3-1-2-4-9-5(7)8/h1-4,6H2,(H4,7,8,9)/f/h7-8H2	No	No	Yes	No	Yes	No	Agm
anthranilic acid	CAS:18406-07-0	c00108	InChI=1/C7H7NO2/c8-6-4-2-1-3-5(6)7(9)10/h1-4H,8H2,(H,9,10)/f/h9H	No	No	Yes	No	Yes	No	Anth
tyramine	CAS:51-67-2	c00483	InChI=1/C8H11NO/c9-6-5-7-1-3-8(10)4-2-7/h1-4,10H,5-6,9H2	No	No	Yes	No	Yes	No	Tyrmn
o-acetyl-l-serine	CAS:66638-22-0	c00979	InChI=1/C5H9NO4/c1-3(7)10-2-4(6)5(8)9/h4H,2,6H2,1H3,(H,8,9)/t4-/m0/s1/f/h8H	No	No	Yes	No	Yes	No	OSer
n-acetyl-d-glucosamine	CAS:7512-17-6	c00140	InChI=1/C8H15NO6/c1-4(12)9-5(2-10)7(14)8(15)6(13)3-11/h2,5-8,11,13-15H,3H2,1H3,(H,9,12)/t5-,6+,7+,8+/m0/s1/f/h9H	No	No	Yes	No	Yes	No	NAG
2'-deoxyuridine	CAS:189282-17-5	c00526	InChI=1/C9H12N2O5/c12-4-6-5(13)3-8(16-6)11-2-1-7(14)10-9(11)15/h1-2,5-6,8,12-13H,3-4H2,(H,10,14,15)/t5-,6+,8+/m0/s1/f/h10H	No	No	Yes	No	Yes	No	2Urid
2'-deoxyguanosine	CAS:961-07-9	c00330	InChI=1/C10H13N5O4/c11-10-13-8-7(9(18)14-10)12-3-15(8)6-1-4(17)5(2-16)19-6/h3-6,16-17H,1-2H2,(H3,11,13,14,18)/f/h14H,11H2	No	No	Yes	No	Yes	No	2DG
tomatine	CAS:NA	c10827	NA	No	No	Yes	Yes	No	No	Tomatne
1474:escleoside b+fa	CAS:NA	NA	NA	No	No	Yes	Yes	No	No	Escleo
benzoic acid	CAS:65-85-0	c03096	InChI=1/C7H6O2/c8-7(9)6-4-2-1-3-5-6/h1-5H,(H,8,9)/f/h8H	No	No	Yes	No	No	Yes	BenzA
alpha-d-lactose	CAS:5989-81-1	c00243	InChI=1/C12H22O11/c13-1-3-5(15)6(16)9(19)12(22-3)23-10-4(2-14)21-11(20)8(18)7(10)17/h3-20H,1-2H2/t3-,4-,5+,6+,7-,8-,9-,10-,11?,12+/m1/s1	No	No	Yes	No	No	Yes	ALactO
isomaltose	CAS:35867-21-1	c00252	InChI=1/C12H22O11/c13-1-4(15)7(17)8(18)5(16)3-22-12-11(21)10(20)9(19)6(2-14)23-12/h1,4-12,14-21H,2-3H2/t4-,5+,6+,7+,8+,9+,10-,11+,12-/m0/s1	No	No	Yes	No	No	Yes	IMalO
stearic acid	CAS:8039-54-1	c01530	InChI=1/C18H36O2/c1-2-3-4-5-6-7-8-9-10-11-12-13-14-15-16-17-18(19)20/h2-17H2,1H3,(H,19,20)/p-1/fC18H35O2/q-1	No	No	Yes	No	No	Yes	SteA
